# Supplementary material for: Ethyl 4-(furan-2-yl)-6-methyl-2-oxo-1,2,3,4-tetra­hydro­pyrimidine-5-carboxyl­ate
Source: Acta Crystallogr Sect E Struct Rep Online. 2010 Oct 20;66(Pt 11):o2822. doi: 10.1107/S1600536810040456 (PMC3009344; doi:10.1107/S1600536810040456)
Supplement: Supplementary file 1 [file e-66-o2822-sup1.cif]

##############################################################################
###                                                                        ###
###        Electronic paper (Acta Crystallographica Section E)             ###
###                                                                        ###
##############################################################################
#                                                                            #
# This CIF contains the data in a paper accepted for publication in Acta     #
# Crystallographica Section E. It conforms to the requirements of Notes      #
# for Authors for Section E, and has been peer reviewed under the auspices   #
# of the IUCr Commission on Journals.                                        #
#                                                                            #
# Full details of the Crystallographic Information File format               #
# are given in the paper "The Crystallographic Information File (CIF):       #
# a New Standard Archive File for Crystallography" by S. R. Hall, F. H.      #
# Allen and I. D. Brown [Acta Cryst. (1991), A47, 655-685].                  #
#                                                                            #
# The current version of the core CIF dictionary is obtainable from          #
# ftp://ftp.iucr.org/pub/cif_core.dic. The current version number is 2.4.    #
#                                                                            #
# Software is freely available for graphical display of the structure(s) in  #
# this CIF.  For information consult the CIF home page http://www.iucr.org/  #
# cif/home.html                                                              #
#                                                                            #
# This file may be used for bona fide research purposes within the           #
# scientific community so long as proper attribution is given to the journal # 
# article from which it was obtained.                                        #
#                                                                            #
##############################################################################
                                             
data_I
_audit_creation_method     SHELXL-97
_chemical_name_systematic
;
Ethyl 4-(furan-2-yl)-6-methyl-2-oxo-1,2,3,4-tetrahydropyrimidine-5-carboxylate
;
_chemical_name_common     ?
_chemical_formula_moiety     'C12 H14 N2 O4'
_chemical_formula_sum     'C12 H14 N2 O4'
_chemical_formula_iupac     'C12 H14 N2 O4'
_chemical_formula_weight     250.25
_chemical_melting_point     ?
_symmetry_cell_setting     monoclinic
_symmetry_space_group_name_H-M     'P 21/c'
loop_
    _symmetry_equiv_pos_as_xyz
    'x, y, z'
    '-x, y+1/2, -z+1/2'
    '-x, -y, -z'
    'x, -y-1/2, z-1/2'
_cell_length_a     12.1720(14)
_cell_length_b     13.3180(15)
_cell_length_c     17.116(2)
_cell_angle_alpha     90.00
_cell_angle_beta     118.300(2)
_cell_angle_gamma     90.00
_cell_volume     2443.0(5)
_cell_formula_units_Z     8
_cell_measurement_reflns_used     1664
_cell_measurement_theta_min     2.304
_cell_measurement_theta_max     22.256
_cell_measurement_temperature     298(2)
_exptl_crystal_description     block
_exptl_crystal_colour     yellow
_exptl_crystal_size_max     0.48
_exptl_crystal_size_mid     0.45
_exptl_crystal_size_min     0.17
_exptl_crystal_density_diffrn     1.361
_exptl_crystal_density_meas     ?
_exptl_crystal_density_method     'not measured'
_exptl_crystal_F_000     1056
_exptl_absorpt_coefficient_mu     0.103
_exptl_absorpt_correction_type     multi-scan
_exptl_absorpt_process_details     '(SADABS; Sheldrick, 1996)'
_exptl_absorpt_correction_T_min     0.9520
_exptl_absorpt_correction_T_max     0.9826
_exptl_special_details
;
;
_diffrn_ambient_temperature     298(2)
_diffrn_radiation_type     MoK\a
_diffrn_radiation_wavelength     0.71073
_diffrn_radiation_source     'fine-focus sealed tube'
_diffrn_radiation_monochromator     graphite
_diffrn_measurement_device_type     'Bruker SMART APEX CCD area-detector'
_diffrn_measurement_method     '\f and \w'
_diffrn_detector_area_resol_mean     ?
_diffrn_reflns_number     11604
_diffrn_reflns_av_R_equivalents     0.0691
_diffrn_reflns_av_sigmaI/netI     0.0781
_diffrn_reflns_theta_min     1.90
_diffrn_reflns_theta_max     25.01
_diffrn_reflns_theta_full     25.01
_diffrn_measured_fraction_theta_max     0.997
_diffrn_measured_fraction_theta_full     0.997
_diffrn_reflns_limit_h_min     -14
_diffrn_reflns_limit_h_max     14
_diffrn_reflns_limit_k_min     -14
_diffrn_reflns_limit_k_max     15
_diffrn_reflns_limit_l_min     -20
_diffrn_reflns_limit_l_max     19
_diffrn_standards_number     ?
_diffrn_standards_interval_count     ?
_diffrn_standards_interval_time     ?
_diffrn_standards_decay_%     ?
_refine_special_details
;
Refinement of <i>F</i>^2^ against ALL reflections. The weighted <i>R</i>-factor
<i>wR</i> and goodness of fit <i>S</i> are based on <i>F</i>^2^, conventional
<i>R</i>-factors <i>R</i> are based on <i>F</i>, with <i>F</i> set to zero for
negative <i>F</i>^2^. The threshold expression of <i>F</i>^2^ >
\s(<i>F</i>^2^) is used only for calculating <i>R</i>-factors(gt) <i>etc</i>.
and is not relevant to the choice of reflections for refinement.
<i>R</i>-factors based on <i>F</i>^2^ are statistically about twice as large
as those based on <i>F</i>, and <i>R</i>- factors based on ALL data will be
even larger.
;
_reflns_number_total     4298
_reflns_number_gt     1943
_reflns_threshold_expression     I>2sigma(I)
_refine_ls_structure_factor_coef     Fsqd
_refine_ls_matrix_type     full
_refine_ls_R_factor_all     0.1466
_refine_ls_R_factor_gt     0.0706
_refine_ls_wR_factor_gt     0.1853
_refine_ls_wR_factor_ref     0.2370
_refine_ls_goodness_of_fit_ref     0.944
_refine_ls_restrained_S_all     0.944
_refine_ls_number_reflns     4298
_refine_ls_number_parameters     338
_refine_ls_number_restraints     0
_refine_ls_hydrogen_treatment     constr
_refine_ls_weighting_scheme     calc
_refine_ls_weighting_details
                 'calc w=1/[\s^2^(Fo^2^)+(0.1244P)^2^] where P=(Fo^2^+2Fc^2^)/3'
_atom_sites_solution_hydrogens     geom
_atom_sites_solution_primary     direct
_atom_sites_solution_secondary     difmap
_refine_ls_shift/su_max     0.001
_refine_ls_shift/su_mean     0.000
_refine_diff_density_max     0.303
_refine_diff_density_min     -0.228
_refine_ls_extinction_method     none
_refine_ls_extinction_coef     ?
loop_
    _atom_type_symbol
    _atom_type_description
    _atom_type_scat_dispersion_real
    _atom_type_scat_dispersion_imag
    _atom_type_scat_source
    'C' 'C' 0.0033 0.0016
                         'International Tables Vol C Tables 4.2.6.8 and 6.1.1.4'
    'H' 'H' 0.0000 0.0000
                         'International Tables Vol C Tables 4.2.6.8 and 6.1.1.4'
    'N' 'N' 0.0061 0.0033
                         'International Tables Vol C Tables 4.2.6.8 and 6.1.1.4'
    'O' 'O' 0.0106 0.0060
                         'International Tables Vol C Tables 4.2.6.8 and 6.1.1.4'
_computing_data_collection     'SMART (Bruker, 2007)'
_computing_cell_refinement     'SAINT (Bruker, 2007)'
_computing_data_reduction     'SAINT (Bruker, 2007)'
_computing_structure_solution     'SHELXS97 (Sheldrick, 2008)'
_computing_structure_refinement     'SHELXL97 (Sheldrick, 2008)'
_computing_molecular_graphics     'SHELXTL (Sheldrick, 2008)'
_computing_publication_material     'SHELXTL (Sheldrick, 2008)'
loop_
    _atom_site_type_symbol
    _atom_site_label
    _atom_site_fract_x
    _atom_site_fract_y
    _atom_site_fract_z
    _atom_site_U_iso_or_equiv
    _atom_site_adp_type
    _atom_site_calc_flag
    _atom_site_refinement_flags
    _atom_site_occupancy
    _atom_site_disorder_assembly
    _atom_site_disorder_group
    N N1 0.0677(3) 0.8975(2) 0.4632(2) 0.0478(9) Uani d . 1 . .
    H H1 0.0351 0.9555 0.4437 0.057 Uiso calc R 1 . .
    N N2 0.0574(3) 0.7467(2) 0.5219(2) 0.0479(8) Uani d . 1 . .
    H H2 0.0468 0.7135 0.5609 0.057 Uiso calc R 1 . .
    N N3 0.8736(3) 0.6124(2) 0.7072(2) 0.0499(9) Uani d . 1 . .
    H H3 0.8988 0.5511 0.7182 0.060 Uiso calc R 1 . .
    N N4 0.8981(3) 0.7698(2) 0.6635(2) 0.0497(8) Uani d . 1 . .
    H H4 0.9196 0.8075 0.6321 0.060 Uiso calc R 1 . .
    O O1 -0.0199(2) 0.88634(18) 0.55364(19) 0.0574(8) Uani d . 1 . .
    O O2 0.3239(6) 0.8613(5) 0.5879(5) 0.086(2) Uani d P 0.625(6) A 1
    C C4' 0.3192(18) 0.9228(13) 0.5941(13) 0.086(2) Uani d P 0.375(6) A 2
    H H4' 0.2672 0.9425 0.6173 0.103 Uiso calc PR 0.375(6) A 2
    O O3 0.2203(2) 0.7669(2) 0.32562(17) 0.0565(8) Uani d . 1 . .
    O O4 0.1728(3) 0.6108(2) 0.3447(2) 0.0686(9) Uani d . 1 . .
    O O5 0.9657(3) 0.63333(18) 0.6200(2) 0.0600(8) Uani d . 1 . .
    O O6 0.6054(4) 0.6411(3) 0.5976(3) 0.1107(13) Uani d . 1 . .
    O O7 0.7327(3) 0.7358(2) 0.85737(19) 0.0690(9) Uani d . 1 . .
    O O8 0.7471(3) 0.8936(2) 0.8223(2) 0.0780(10) Uani d . 1 . .
    C C1 0.0329(3) 0.8474(3) 0.5145(3) 0.0456(10) Uani d . 1 . .
    C C2 0.1585(3) 0.8589(3) 0.4384(3) 0.0429(10) Uani d . 1 A .
    H H2A 0.1438 0.8907 0.3826 0.052 Uiso calc R 1 . .
    C C3 0.2873(4) 0.8830(3) 0.5074(3) 0.0559(11) Uani d . 1 . .
    C C4 0.3859(8) 0.9166(7) 0.4951(7) 0.079(2) Uani d P 0.625(6) A 1
    H H4A 0.3852 0.9349 0.4424 0.094 Uiso calc PR 0.625(6) A 1
    C C5 0.4870(15) 0.9164(9) 0.5815(12) 0.086(4) Uani d P 0.625(6) A 1
    H H5 0.5680 0.9359 0.5966 0.103 Uiso calc PR 0.625(6) A 1
    C C6 0.448(2) 0.8828(11) 0.6403(17) 0.091(4) Uani d P 0.625(6) A 1
    H H6 0.4943 0.8764 0.7016 0.109 Uiso calc PR 0.625(6) A 1
    O O2' 0.3875(9) 0.8450(8) 0.5162(7) 0.079(2) Uani d P 0.375(6) A 2
    C C5' 0.459(4) 0.924(2) 0.636(3) 0.091(4) Uani d P 0.375(6) A 2
    H H5' 0.5116 0.9619 0.6855 0.109 Uiso calc PR 0.375(6) A 2
    C C6' 0.492(3) 0.8685(16) 0.598(2) 0.086(4) Uani d P 0.375(6) A 2
    H H6' 0.5725 0.8445 0.6184 0.103 Uiso calc PR 0.375(6) A 2
    C C7 0.1783(3) 0.6992(3) 0.3629(2) 0.0461(9) Uani d . 1 A .
    C C8 0.1410(3) 0.7470(2) 0.4236(2) 0.0408(9) Uani d . 1 . .
    C C9 0.0980(3) 0.6952(3) 0.4705(2) 0.0425(9) Uani d . 1 A .
    C C10 0.0877(4) 0.5845(3) 0.4755(3) 0.0621(12) Uani d . 1 . .
    H H10A 0.0024 0.5646 0.4395 0.093 Uiso calc R 1 A .
    H H10B 0.1149 0.5652 0.5359 0.093 Uiso calc R 1 . .
    H H10C 0.1390 0.5523 0.4542 0.093 Uiso calc R 1 . .
    C C11 0.2614(4) 0.7310(3) 0.2650(3) 0.0666(12) Uani d . 1 . .
    H H11A 0.1938 0.6969 0.2155 0.080 Uiso calc R 1 . .
    H H11B 0.3299 0.6842 0.2946 0.080 Uiso calc R 1 . .
    C C12 0.3030(4) 0.8203(4) 0.2328(3) 0.0828(15) Uani d . 1 . .
    H H12A 0.2344 0.8660 0.2037 0.124 Uiso calc R 1 . .
    H H12B 0.3312 0.7988 0.1918 0.124 Uiso calc R 1 . .
    H H12C 0.3700 0.8533 0.2823 0.124 Uiso calc R 1 . .
    C C13 0.9139(3) 0.6678(3) 0.6603(3) 0.0473(10) Uani d . 1 . .
    C C14 0.7910(3) 0.6476(3) 0.7409(3) 0.0477(10) Uani d . 1 . .
    H H14 0.8183 0.6161 0.7989 0.057 Uiso calc R 1 . .
    C C15 0.6605(4) 0.6159(3) 0.6829(3) 0.0588(12) Uani d . 1 . .
    C C16 0.5810(5) 0.5651(4) 0.7005(4) 0.0925(17) Uani d . 1 . .
    H H16 0.5969 0.5387 0.7552 0.111 Uiso calc R 1 . .
    C C17 0.4691(6) 0.5587(5) 0.6215(6) 0.113(2) Uani d . 1 . .
    H H17 0.3961 0.5281 0.6141 0.136 Uiso calc R 1 . .
    C C18 0.4851(6) 0.6031(6) 0.5604(6) 0.126(3) Uani d . 1 . .
    H H18 0.4254 0.6087 0.5011 0.151 Uiso calc R 1 . .
    C C19 0.7596(4) 0.8057(3) 0.8129(3) 0.0563(11) Uani d . 1 . .
    C C20 0.8035(3) 0.7603(3) 0.7555(2) 0.0452(9) Uani d . 1 . .
    C C21 0.8509(3) 0.8162(3) 0.7128(2) 0.0444(9) Uani d . 1 . .
    C C22 0.8605(4) 0.9280(3) 0.7135(3) 0.0591(12) Uani d . 1 . .
    H H22A 0.7799 0.9562 0.6756 0.089 Uiso calc R 1 . .
    H H22B 0.9178 0.9474 0.6924 0.089 Uiso calc R 1 . .
    H H22C 0.8901 0.9524 0.7729 0.089 Uiso calc R 1 . .
    C C23 0.6852(5) 0.7708(4) 0.9158(3) 0.0831(15) Uani d . 1 . .
    H H23A 0.6148 0.8154 0.8839 0.100 Uiso calc R 1 . .
    H H23B 0.7496 0.8074 0.9654 0.100 Uiso calc R 1 . .
    C C24 0.6464(5) 0.6833(5) 0.9477(4) 0.110(2) Uani d . 1 . .
    H H24A 0.5780 0.6508 0.8987 0.165 Uiso calc R 1 . .
    H H24B 0.6206 0.7041 0.9903 0.165 Uiso calc R 1 . .
    H H24C 0.7150 0.6373 0.9753 0.165 Uiso calc R 1 . .
loop_
    _atom_site_aniso_label
    _atom_site_aniso_U_11
    _atom_site_aniso_U_22
    _atom_site_aniso_U_33
    _atom_site_aniso_U_12
    _atom_site_aniso_U_13
    _atom_site_aniso_U_23
    N1 0.047(2) 0.0349(18) 0.072(2) 0.0098(14) 0.037(2) 0.0113(15)
    N2 0.058(2) 0.0331(19) 0.065(2) 0.0014(15) 0.0384(19) 0.0075(14)
    N3 0.053(2) 0.0363(18) 0.074(2) 0.0055(14) 0.041(2) 0.0085(15)
    N4 0.056(2) 0.0355(19) 0.068(2) 0.0017(15) 0.038(2) 0.0059(15)
    O1 0.0673(18) 0.0414(16) 0.088(2) 0.0067(13) 0.0563(18) 0.0067(14)
    O2 0.068(3) 0.082(5) 0.086(4) -0.010(4) 0.019(3) 0.002(5)
    C4' 0.068(3) 0.082(5) 0.086(4) -0.010(4) 0.019(3) 0.002(5)
    O3 0.0712(19) 0.0502(17) 0.0654(18) -0.0097(13) 0.0466(17) -0.0051(13)
    O4 0.089(2) 0.0406(18) 0.097(2) -0.0088(15) 0.061(2) -0.0133(15)
    O5 0.0728(19) 0.0429(17) 0.091(2) 0.0006(14) 0.0604(19) 0.0001(14)
    O6 0.077(3) 0.116(3) 0.105(3) -0.018(2) 0.015(3) 0.006(2)
    O7 0.083(2) 0.070(2) 0.076(2) -0.0077(16) 0.055(2) -0.0078(16)
    O8 0.100(3) 0.052(2) 0.105(3) -0.0020(17) 0.066(2) -0.0134(17)
    C1 0.041(2) 0.041(2) 0.064(3) 0.0000(17) 0.032(2) 0.0031(19)
    C2 0.044(2) 0.037(2) 0.055(2) -0.0022(17) 0.030(2) 0.0033(17)
    C3 0.049(3) 0.041(2) 0.074(3) -0.001(2) 0.027(3) -0.004(2)
    C4 0.058(3) 0.084(6) 0.090(5) -0.003(5) 0.031(4) -0.011(5)
    C5 0.052(4) 0.090(11) 0.100(9) -0.006(8) 0.024(6) -0.015(9)
    C6 0.068(6) 0.081(14) 0.095(6) -0.007(10) 0.016(5) -0.005(11)
    O2' 0.058(3) 0.084(6) 0.090(5) -0.003(5) 0.031(4) -0.011(5)
    C5' 0.068(6) 0.081(14) 0.095(6) -0.007(10) 0.016(5) -0.005(11)
    C6' 0.052(4) 0.090(11) 0.100(9) -0.006(8) 0.024(6) -0.015(9)
    C7 0.043(2) 0.045(3) 0.053(2) -0.0040(18) 0.025(2) -0.0023(19)
    C8 0.040(2) 0.033(2) 0.053(2) -0.0022(16) 0.025(2) -0.0002(16)
    C9 0.041(2) 0.037(2) 0.057(2) -0.0012(16) 0.029(2) -0.0004(17)
    C10 0.079(3) 0.035(2) 0.091(3) -0.009(2) 0.055(3) -0.005(2)
    C11 0.075(3) 0.070(3) 0.071(3) -0.005(2) 0.048(3) -0.004(2)
    C12 0.086(4) 0.094(4) 0.088(4) -0.023(3) 0.057(3) -0.005(3)
    C13 0.044(2) 0.039(2) 0.064(3) 0.0000(17) 0.029(2) 0.0050(18)
    C14 0.049(2) 0.044(2) 0.059(3) 0.0016(18) 0.033(2) 0.0051(18)
    C15 0.054(3) 0.049(3) 0.081(4) -0.005(2) 0.038(3) -0.007(2)
    C16 0.077(4) 0.106(5) 0.107(5) -0.027(3) 0.054(4) -0.013(3)
    C17 0.068(4) 0.110(6) 0.161(7) -0.021(4) 0.054(5) -0.043(5)
    C18 0.069(5) 0.127(6) 0.123(7) -0.007(4) -0.002(5) -0.019(5)
    C19 0.046(3) 0.059(3) 0.066(3) -0.005(2) 0.028(2) -0.003(2)
    C20 0.038(2) 0.041(2) 0.057(2) 0.0002(17) 0.022(2) -0.0021(18)
    C21 0.038(2) 0.037(2) 0.058(3) -0.0007(16) 0.022(2) -0.0011(17)
    C22 0.063(3) 0.039(2) 0.080(3) -0.0017(19) 0.037(3) 0.000(2)
    C23 0.103(4) 0.090(4) 0.082(3) -0.009(3) 0.065(3) -0.013(3)
    C24 0.122(5) 0.140(6) 0.106(4) -0.030(4) 0.084(4) -0.017(4)
_geom_special_details
;
All e.s.d.'s (except the e.s.d. in the dihedral angle between two l.s. planes)
are estimated using the full covariance matrix. The cell e.s.d.'s are taken
into account individually in the estimation of e.s.d.'s in distances, angles
and torsion angles; correlations between e.s.d.'s in cell parameters are only
used when they are defined by crystal symmetry. An approximate (isotropic)
treatment of cell e.s.d.'s is used for estimating e.s.d.'s involving l.s.
planes.
;
loop_
    _geom_bond_atom_site_label_1
    _geom_bond_atom_site_label_2
    _geom_bond_site_symmetry_2
    _geom_bond_distance
    _geom_bond_publ_flag
    N1 C1 . 1.322(4) ?
    N1 C2 . 1.454(4) ?
    N1 H1 . 0.8600 ?
    N2 C1 . 1.365(4) ?
    N2 C9 . 1.379(4) ?
    N2 H2 . 0.8600 ?
    N3 C13 . 1.343(5) ?
    N3 C14 . 1.454(4) ?
    N3 H3 . 0.8600 ?
    N4 C21 . 1.373(4) ?
    N4 C13 . 1.377(4) ?
    N4 H4 . 0.8600 ?
    O1 C1 . 1.241(4) ?
    O2 C3 . 1.263(8) ?
    O2 C6 . 1.37(2) ?
    C4' C3 . 1.44(2) ?
    C4' C5' . 1.50(5) ?
    C4' H4' . 0.9300 ?
    O3 C7 . 1.338(4) ?
    O3 C11 . 1.430(4) ?
    O4 C7 . 1.211(4) ?
    O5 C13 . 1.224(4) ?
    O6 C15 . 1.330(6) ?
    O6 C18 . 1.387(7) ?
    O7 C19 . 1.337(5) ?
    O7 C23 . 1.449(5) ?
    O8 C19 . 1.201(4) ?
    C2 C3 . 1.484(5) ?
    C2 C8 . 1.509(5) ?
    C2 H2A . 0.9800 ?
    C3 O2' . 1.262(10) ?
    C3 C4 . 1.387(10) ?
    C4 C5 . 1.405(18) ?
    C4 H4A . 0.9300 ?
    C5 C6 . 1.38(3) ?
    C5 H5 . 0.9300 ?
    C6 H6 . 0.9300 ?
    O2' C6' . 1.41(3) ?
    C5' C6' . 1.17(6) ?
    C5' H5' . 0.9300 ?
    C6' H6' . 0.9300 ?
    C7 C8 . 1.462(5) ?
    C8 C9 . 1.339(5) ?
    C9 C10 . 1.485(5) ?
    C10 H10A . 0.9600 ?
    C10 H10B . 0.9600 ?
    C10 H10C . 0.9600 ?
    C11 C12 . 1.496(6) ?
    C11 H11A . 0.9700 ?
    C11 H11B . 0.9700 ?
    C12 H12A . 0.9600 ?
    C12 H12B . 0.9600 ?
    C12 H12C . 0.9600 ?
    C14 C15 . 1.480(5) ?
    C14 C20 . 1.518(5) ?
    C14 H14 . 0.9800 ?
    C15 C16 . 1.327(6) ?
    C16 C17 . 1.395(8) ?
    C16 H16 . 0.9300 ?
    C17 C18 . 1.294(9) ?
    C17 H17 . 0.9300 ?
    C18 H18 . 0.9300 ?
    C19 C20 . 1.455(5) ?
    C20 C21 . 1.349(5) ?
    C21 C22 . 1.494(5) ?
    C22 H22A . 0.9600 ?
    C22 H22B . 0.9600 ?
    C22 H22C . 0.9600 ?
    C23 C24 . 1.458(7) ?
    C23 H23A . 0.9700 ?
    C23 H23B . 0.9700 ?
    C24 H24A . 0.9600 ?
    C24 H24B . 0.9600 ?
    C24 H24C . 0.9600 ?
loop_
    _geom_angle_atom_site_label_1
    _geom_angle_atom_site_label_2
    _geom_angle_atom_site_label_3
    _geom_angle_site_symmetry_1
    _geom_angle_site_symmetry_3
    _geom_angle
    _geom_angle_publ_flag
    C1 N1 C2 . . 122.9(3) ?
    C1 N1 H1 . . 118.6 ?
    C2 N1 H1 . . 118.6 ?
    C1 N2 C9 . . 123.9(3) ?
    C1 N2 H2 . . 118.0 ?
    C9 N2 H2 . . 118.0 ?
    C13 N3 C14 . . 125.2(3) ?
    C13 N3 H3 . . 117.4 ?
    C14 N3 H3 . . 117.4 ?
    C21 N4 C13 . . 125.1(3) ?
    C21 N4 H4 . . 117.5 ?
    C13 N4 H4 . . 117.5 ?
    C3 O2 C6 . . 112.1(12) ?
    C3 C4' C5' . . 101(2) ?
    C3 C4' H4' . . 129.5 ?
    C5' C4' H4' . . 129.5 ?
    C7 O3 C11 . . 117.6(3) ?
    C15 O6 C18 . . 106.5(5) ?
    C19 O7 C23 . . 117.0(4) ?
    O1 C1 N1 . . 123.9(4) ?
    O1 C1 N2 . . 120.4(3) ?
    N1 C1 N2 . . 115.6(3) ?
    N1 C2 C3 . . 110.7(3) ?
    N1 C2 C8 . . 109.4(3) ?
    C3 C2 C8 . . 111.0(3) ?
    N1 C2 H2A . . 108.5 ?
    C3 C2 H2A . . 108.5 ?
    C8 C2 H2A . . 108.5 ?
    O2' C3 O2 . . 87.6(7) ?
    O2' C3 C4 . . 44.8(5) ?
    O2 C3 C4 . . 110.9(6) ?
    O2' C3 C4' . . 104.6(10) ?
    O2 C3 C4' . . 35.0(6) ?
    C4 C3 C4' . . 101.9(9) ?
    O2' C3 C2 . . 127.2(6) ?
    O2 C3 C2 . . 120.8(5) ?
    C4 C3 C2 . . 127.8(6) ?
    C4' C3 C2 . . 124.4(9) ?
    C3 C4 C5 . . 103.2(10) ?
    C3 C4 H4A . . 128.4 ?
    C5 C4 H4A . . 128.4 ?
    C6 C5 C4 . . 109.5(15) ?
    C6 C5 H5 . . 125.2 ?
    C4 C5 H5 . . 125.2 ?
    O2 C6 C5 . . 104.1(18) ?
    O2 C6 H6 . . 127.9 ?
    C5 C6 H6 . . 127.9 ?
    C3 O2' C6' . . 113.1(15) ?
    C6' C5' C4' . . 110(3) ?
    C6' C5' H5' . . 125.2 ?
    C4' C5' H5' . . 125.2 ?
    C5' C6' O2' . . 108(3) ?
    C5' C6' H6' . . 125.9 ?
    O2' C6' H6' . . 125.9 ?
    O4 C7 O3 . . 121.3(3) ?
    O4 C7 C8 . . 127.4(3) ?
    O3 C7 C8 . . 111.2(3) ?
    C9 C8 C7 . . 122.9(3) ?
    C9 C8 C2 . . 118.2(3) ?
    C7 C8 C2 . . 118.9(3) ?
    C8 C9 N2 . . 119.1(3) ?
    C8 C9 C10 . . 127.9(3) ?
    N2 C9 C10 . . 113.0(3) ?
    C9 C10 H10A . . 109.5 ?
    C9 C10 H10B . . 109.5 ?
    H10A C10 H10B . . 109.5 ?
    C9 C10 H10C . . 109.5 ?
    H10A C10 H10C . . 109.5 ?
    H10B C10 H10C . . 109.5 ?
    O3 C11 C12 . . 107.3(4) ?
    O3 C11 H11A . . 110.3 ?
    C12 C11 H11A . . 110.3 ?
    O3 C11 H11B . . 110.3 ?
    C12 C11 H11B . . 110.3 ?
    H11A C11 H11B . . 108.5 ?
    C11 C12 H12A . . 109.5 ?
    C11 C12 H12B . . 109.5 ?
    H12A C12 H12B . . 109.5 ?
    C11 C12 H12C . . 109.5 ?
    H12A C12 H12C . . 109.5 ?
    H12B C12 H12C . . 109.5 ?
    O5 C13 N3 . . 124.2(4) ?
    O5 C13 N4 . . 120.8(3) ?
    N3 C13 N4 . . 115.0(4) ?
    N3 C14 C15 . . 111.5(3) ?
    N3 C14 C20 . . 110.5(3) ?
    C15 C14 C20 . . 112.6(3) ?
    N3 C14 H14 . . 107.3 ?
    C15 C14 H14 . . 107.3 ?
    C20 C14 H14 . . 107.3 ?
    C16 C15 O6 . . 109.7(5) ?
    C16 C15 C14 . . 131.2(5) ?
    O6 C15 C14 . . 119.1(4) ?
    C15 C16 C17 . . 107.0(6) ?
    C15 C16 H16 . . 126.5 ?
    C17 C16 H16 . . 126.5 ?
    C18 C17 C16 . . 107.7(6) ?
    C18 C17 H17 . . 126.2 ?
    C16 C17 H17 . . 126.2 ?
    C17 C18 O6 . . 109.1(7) ?
    C17 C18 H18 . . 125.4 ?
    O6 C18 H18 . . 125.4 ?
    O8 C19 O7 . . 121.5(4) ?
    O8 C19 C20 . . 127.3(4) ?
    O7 C19 C20 . . 111.3(4) ?
    C21 C20 C19 . . 121.7(4) ?
    C21 C20 C14 . . 119.5(3) ?
    C19 C20 C14 . . 118.8(3) ?
    C20 C21 N4 . . 119.7(3) ?
    C20 C21 C22 . . 126.7(3) ?
    N4 C21 C22 . . 113.5(3) ?
    C21 C22 H22A . . 109.5 ?
    C21 C22 H22B . . 109.5 ?
    H22A C22 H22B . . 109.5 ?
    C21 C22 H22C . . 109.5 ?
    H22A C22 H22C . . 109.5 ?
    H22B C22 H22C . . 109.5 ?
    O7 C23 C24 . . 107.9(4) ?
    O7 C23 H23A . . 110.1 ?
    C24 C23 H23A . . 110.1 ?
    O7 C23 H23B . . 110.1 ?
    C24 C23 H23B . . 110.1 ?
    H23A C23 H23B . . 108.4 ?
    C23 C24 H24A . . 109.5 ?
    C23 C24 H24B . . 109.5 ?
    H24A C24 H24B . . 109.5 ?
    C23 C24 H24C . . 109.5 ?
    H24A C24 H24C . . 109.5 ?
    H24B C24 H24C . . 109.5 ?
loop_
    _geom_hbond_atom_site_label_D
    _geom_hbond_atom_site_label_H
    _geom_hbond_atom_site_label_A
    _geom_hbond_site_symmetry_A
    _geom_hbond_distance_DH
    _geom_hbond_distance_HA
    _geom_hbond_distance_DA
    _geom_hbond_angle_DHA
    N1 H1 O1 3_576 0.86 2.12 2.924(4) 156.0
    N2 H2 O5 1_455 0.86 2.02 2.851(4) 161.6
    N3 H3 O4 3_666 0.86 2.38 3.077(4) 138.0
    N4 H4 O1 1_655 0.86 2.10 2.952(4) 174.3
data_global
_journal_date_recd_electronic     2010-10-03
_journal_date_accepted     2010-10-09
_journal_name_full     'Acta Crystallographica, Section E'
_journal_year     2010
_journal_volume     66
_journal_issue     11
_journal_page_first     o2822
_journal_page_last     o2822
_journal_paper_category     QO
_journal_coeditor_code     CV2771
_publ_contact_author_name     'Hong-Yun Wang'
_publ_contact_author_address
;
College of Chemistry and Chemical Technology;
Binzhou University; Binzhou 256600;
Shandong; China
;
_publ_contact_author_email     whybzxy@163.com
_publ_contact_author_fax     '86 543 8230686'
_publ_contact_author_phone     '86 543 8230686'
_publ_section_title
;
Ethyl 4-(furan-2-yl)-6-methyl-2-oxo-1,2,3,4-tetrahydropyrimidine-5-carboxylate
;
loop_
    _publ_author_name
    _publ_author_address
    'Hong-Yun Wang'
;
College of Chemistry and Chemical Technology,
Binzhou University, Binzhou 256600,
Shandong, People's Republic of China
;
