# Supplementary material for: Ethyl 4-(furan-2-yl)-6-methyl-2-oxo-1,2,3,4-tetra­hydro­pyrimidine-5-carboxyl­ate
Source: Acta Crystallogr Sect E Struct Rep Online. 2010 Oct 20;66(Pt 11):o2822. doi: 10.1107/S1600536810040456 (PMC3009344; doi:10.1107/S1600536810040456)
Supplement: Supplementary file 2 [file e-66-o2822-Isup2.hkl]

# 
# h,k,l, Fc-squared, Fo-squared, sigma(Fo-squared) and status flag 
# 
data_I
_shelx_title ' 070513c                in P21/c' 
_shelx_refln_list_code          4 
_shelx_F_calc_maximum      342.31 
_exptl_crystal_F_000      1056.00 
_reflns_d_resolution_high  0.8406 
 
loop_ 
 _symmetry_equiv_pos_as_xyz 
 'x, y, z' 
 '-x, y+1/2, -z+1/2' 
 '-x, -y, -z' 
 'x, -y-1/2, z-1/2' 
 
_cell_length_a    12.1720 
_cell_length_b    13.3180 
_cell_length_c    17.1160 
_cell_angle_alpha  90.000 
_cell_angle_beta  118.300 
_cell_angle_gamma  90.000 
 
_shelx_F_squared_multiplier     1.000 
 
loop_ 
 _refln_index_h 
 _refln_index_k 
 _refln_index_l 
 _refln_F_squared_calc 
 _refln_F_squared_meas 
 _refln_F_squared_sigma 
 _refln_observed_status 
   1   0   0    12870.17    14237.42    131.41 o 
   2   0   0     2012.62     2026.14     28.38 o 
   3   0   0     1118.00     1407.92     29.27 o 
   4   0   0       84.72       61.27     15.53 o 
   5   0   0      501.26      337.38     19.64 o 
   6   0   0        6.18      -15.82     26.55 o 
   7   0   0       22.04        8.60     11.79 o 
   8   0   0       14.29        5.19     13.33 o 
   9   0   0      118.52       81.50     32.92 o 
  10   0   0        0.00      -10.35     28.40 o 
  11   0   0       24.06       24.16     29.20 o 
  12   0   0        2.31       52.56     31.86 o 
   1   1   0      289.16      280.14      6.44 o 
   2   1   0     1145.87      941.07     25.60 o 
   3   1   0      164.05      205.67     23.31 o 
   4   1   0       41.02       14.40      6.69 o 
   5   1   0       15.23       -3.44      6.31 o 
   6   1   0       68.32       59.23      9.57 o 
   7   1   0     1197.09     1075.11     28.03 o 
   8   1   0       21.84       17.65      9.81 o 
   9   1   0       13.79      -25.95     20.04 o 
  10   1   0      193.00      173.50     27.10 o 
  11   1   0        4.50      -18.12     22.87 o 
  12   1   0       40.50       76.56     27.12 o 
   0   2   0    41689.94    43433.12    221.12 o 
   1   2   0     9173.88    10081.67     67.22 o 
   2   2   0    17922.76    18732.82    260.05 o 
   3   2   0       70.59       81.75     27.66 o 
   4   2   0       44.21       40.49      5.89 o 
   5   2   0        1.19       -5.50      5.68 o 
   6   2   0      252.75      289.61     14.10 o 
   7   2   0      113.63       84.05      9.83 o 
   8   2   0       16.06       11.34     10.45 o 
   9   2   0        0.05       -6.21     18.40 o 
  10   2   0        0.04      -26.50     21.17 o 
  11   2   0        0.85       -2.96     18.76 o 
  12   2   0        0.22       33.87     26.74 o 
   1   3   0       39.92       30.47      5.27 o 
   2   3   0     1458.95     1361.94     36.48 o 
   3   3   0       30.80       30.54      5.28 o 
   4   3   0        7.49        2.85      5.26 o 
   5   3   0        5.34       29.49      7.00 o 
   6   3   0      824.30      820.41     27.99 o 
   7   3   0      211.18      227.86     13.59 o 
   8   3   0      245.45      252.51     20.94 o 
   9   3   0      204.21      208.14     21.36 o 
  10   3   0      533.43      492.75     39.02 o 
  11   3   0       19.30       24.38     20.86 o 
  12   3   0        0.13       29.92     26.21 o 
   0   4   0    24647.80    25613.39    229.10 o 
   1   4   0       12.86       -3.51      4.11 o 
   2   4   0     5210.72     5866.84     40.86 o 
   3   4   0      870.55      880.26     17.34 o 
   4   4   0       46.13       36.00      6.38 o 
   5   4   0      122.24      104.07      9.31 o 
   6   4   0     1036.15      989.62     35.09 o 
   7   4   0       68.64      115.48     28.70 o 
   8   4   0        0.20       -3.09     12.92 o 
   9   4   0       53.91       43.47     15.71 o 
  10   4   0        2.20       26.26     23.32 o 
  11   4   0        9.24       33.88     21.31 o 
  12   4   0        0.51        3.80     22.15 o 
   1   5   0       17.43       18.53      5.25 o 
   2   5   0      404.53      438.21     12.34 o 
   3   5   0      731.16      776.09     17.40 o 
   4   5   0        0.55       22.38      6.75 o 
   5   5   0      676.54      609.10     20.53 o 
   6   5   0      689.21      723.01     29.51 o 
   7   5   0       35.28       20.78      9.61 o 
   8   5   0      149.26      151.13     19.15 o 
   9   5   0      119.07      104.23     18.38 o 
  10   5   0        6.28       24.98     23.95 o 
  11   5   0        4.15       22.99     25.93 o 
  12   5   0       48.74       47.19     25.80 o 
   0   6   0    10396.44    12315.72    173.08 o 
   1   6   0      399.58      605.33     30.27 o 
   2   6   0       32.89       34.96      6.60 o 
   3   6   0      961.68     1001.34     29.65 o 
   4   6   0      333.29      288.89     13.26 o 
   5   6   0      511.66      453.32     17.19 o 
   6   6   0      145.40      129.48     12.29 o 
   7   6   0        0.23       -6.62      8.84 o 
   8   6   0        8.89       -8.76     14.36 o 
   9   6   0        0.02        1.82     15.50 o 
  10   6   0        4.83       16.12     23.09 o 
  11   6   0        0.30        3.05     23.84 o 
   1   7   0      107.71      121.69     12.98 o 
   2   7   0      499.65      516.98     18.97 o 
   3   7   0      373.81      348.22     14.07 o 
   4   7   0      230.82      218.28     12.73 o 
   5   7   0       49.19       43.23      9.81 o 
   6   7   0        3.50        8.33      9.11 o 
   7   7   0        2.87       -0.98      9.77 o 
   8   7   0        0.33        2.82     14.03 o 
   9   7   0        2.35        6.91     13.76 o 
  10   7   0       87.88       98.17     20.91 o 
  11   7   0      152.49      187.15     43.01 o 
   0   8   0     4565.26     5730.86    136.45 o 
   1   8   0     1024.38     1082.20     28.10 o 
   2   8   0      116.44      139.85     11.26 o 
   3   8   0      313.72      288.16     14.16 o 
   4   8   0      639.55      640.98     20.33 o 
   5   8   0       82.94       64.28     10.63 o 
   6   8   0       60.56       47.83     11.20 o 
   7   8   0        1.49       -6.91     12.74 o 
   8   8   0        3.95       13.92     17.65 o 
   9   8   0       25.49       41.36     23.03 o 
  10   8   0       12.76       27.98     23.49 o 
  11   8   0       20.58       94.51     36.63 o 
   1   9   0        0.10        3.72     13.14 o 
   2   9   0       12.44        0.26     16.36 o 
   3   9   0      135.72      123.33     14.94 o 
   4   9   0       63.50       43.04     11.36 o 
   5   9   0       69.57       42.43     12.47 o 
   6   9   0       87.87       95.67     14.61 o 
   7   9   0        0.00       25.50     15.42 o 
   8   9   0      228.59      209.81     28.54 o 
   9   9   0      339.02      342.63     36.60 o 
  10   9   0       43.96       61.37     24.40 o 
   0  10   0        0.11      -30.66     20.44 o 
   1  10   0        0.97       -5.19     17.34 o 
   2  10   0       17.60       -0.08     16.61 o 
   3  10   0       13.11       12.07     16.31 o 
   4  10   0        5.59      -15.66     14.73 o 
   5  10   0      124.73      145.42     19.13 o 
   6  10   0        0.00       -0.33     12.40 o 
   7  10   0        0.01       -8.52     15.19 o 
   8  10   0        4.68       27.00     22.17 o 
   9  10   0        4.29       77.36     27.10 o 
   1  11   0        2.88      -12.14     18.37 o 
   2  11   0       35.30        8.97     17.26 o 
   3  11   0       15.53       13.44     19.58 o 
   4  11   0      161.51      174.49     27.55 o 
   5  11   0       24.06       13.27     18.73 o 
   6  11   0       21.52       32.12     31.86 o 
   7  11   0        1.02        4.45     18.60 o 
   8  11   0       11.24       39.29     35.57 o 
   9  11   0      333.95      352.80     56.54 o 
   0  12   0       10.03      -20.44     27.87 o 
   1  12   0       22.32       -2.02     18.95 o 
   2  12   0        6.47       12.20     20.45 o 
   3  12   0       40.19        6.18     20.80 o 
   4  12   0       34.76       28.39     22.63 o 
   5  12   0       34.54       31.63     20.81 o 
   6  12   0       87.48      112.82     41.68 o 
   7  12   0       21.35       35.57     28.94 o 
   8  12   0        2.62       33.71     36.90 o 
   1  13   0        0.17      -14.59     18.47 o 
   2  13   0       10.77       18.64     22.95 o 
   3  13   0      114.22      103.49     28.50 o 
   4  13   0       61.30       63.11     26.26 o 
   5  13   0       60.97       68.44     27.31 o 
   6  13   0       61.13      101.67     41.94 o 
   7  13   0        0.20      -21.24     27.87 o 
   0  14   0      260.94      286.97     52.56 o 
   1  14   0       88.63       47.03     25.71 o 
   2  14   0       11.93        5.48     24.56 o 
   3  14   0        0.05        1.21     24.15 o 
   4  14   0        0.01      -17.62     20.69 o 
   5  14   0       34.33       32.12     32.12 o 
   1  15   0        2.26        8.20     23.79 o 
   2  15   0        0.39       10.29     23.43 o 
   3  15   0        4.61       -1.07     25.53 o 
   4  15   0        1.99       -9.67     23.70 o 
 -13   1   1       10.40       38.80     26.15 o 
 -12   1   1        4.11       48.92     24.16 o 
 -11   1   1        1.27        3.34     20.67 o 
 -10   1   1        0.48        0.87     18.43 o 
  -9   1   1      349.85      299.74     20.19 o 
  -8   1   1       45.57       61.30     10.72 o 
  -7   1   1      321.20      253.49     15.04 o 
  -6   1   1      905.44      815.92     24.26 o 
  -5   1   1      108.88      118.98      9.64 o 
  -4   1   1       16.80        4.45      4.42 o 
  -3   1   1     9554.23    11219.00    186.27 o 
  -2   1   1      600.22      589.92     18.99 o 
  -1   1   1      920.20      916.24     25.29 o 
   0   1   1      346.93      285.20      6.46 o 
   1   1   1      420.36      406.15      9.67 o 
   2   1   1      621.50      573.24     22.90 o 
   3   1   1       22.08       -3.45      6.15 o 
   4   1   1      374.84      305.99     12.24 o 
   5   1   1      194.05      155.51     10.66 o 
   6   1   1       12.95       10.24      8.24 o 
   7   1   1        0.51       -7.36      8.46 o 
   8   1   1        0.01       28.88     19.80 o 
   9   1   1       13.67       28.92     20.83 o 
  10   1   1       30.21       29.63     20.60 o 
  11   1   1       20.66       20.89     20.63 o 
  12   1   1       41.20       40.28     36.63 o 
 -12   2   1      148.43      165.49     29.19 o 
 -11   2   1       17.44        9.48     20.03 o 
 -10   2   1       74.53       57.72     29.60 o 
  -9   2   1       61.45       52.55     15.38 o 
  -8   2   1      116.92      118.15     14.18 o 
  -7   2   1      219.69      232.88     12.83 o 
  -6   2   1       18.21       18.85      6.98 o 
  -5   2   1      433.55      381.02     12.69 o 
  -4   2   1        2.33       -1.33      4.42 o 
  -3   2   1     3716.93     3817.05     63.08 o 
  -2   2   1      310.32      332.31     11.62 o 
  -1   2   1     2519.23     2619.73     46.56 o 
   0   2   1      275.10      232.44      8.16 o 
   1   2   1     7138.30     8159.94     64.13 o 
   2   2   1     8142.74     9572.48    149.97 o 
   3   2   1      663.61      651.75     21.53 o 
   4   2   1     2761.14     3160.64    185.19 o 
   5   2   1      128.44      114.93     10.56 o 
   6   2   1      608.89      647.10     47.71 o 
   7   2   1      141.68      144.97     13.46 o 
   8   2   1      335.28      320.85     23.24 o 
   9   2   1       13.38      -11.57     21.95 o 
  10   2   1       34.39       54.39     23.43 o 
  11   2   1        1.21        1.63     20.89 o 
  12   2   1        3.92       38.60     25.90 o 
 -12   3   1        4.95       18.97     23.15 o 
 -11   3   1        0.31       20.91     21.23 o 
 -10   3   1       85.05      102.53     25.48 o 
  -9   3   1       86.68       95.43     16.25 o 
  -8   3   1       52.66       42.04     11.82 o 
  -7   3   1      389.00      402.37     20.17 o 
  -6   3   1     1174.01     1336.65     64.80 o 
  -5   3   1       17.73        2.64      5.89 o 
  -4   3   1       60.08       70.76      6.60 o 
  -3   3   1     3834.52     4015.31     55.33 o 
  -2   3   1      379.58      464.84     11.20 o 
  -1   3   1       88.04      109.40      7.37 o 
   0   3   1      457.34      242.24     11.38 o 
   1   3   1      807.24      663.61     17.84 o 
   2   3   1        0.02        5.74      4.68 o 
   3   3   1      138.65      136.46      7.96 o 
   4   3   1      107.81      104.94      8.29 o 
   5   3   1       24.98       32.91      7.24 o 
   6   3   1       53.25       39.14      8.41 o 
   7   3   1        1.15       -1.98      7.92 o 
   8   3   1       43.29       36.89     11.42 o 
   9   3   1        0.39       -1.03     20.42 o 
  10   3   1        8.66       17.41     21.23 o 
  11   3   1       57.14       66.46     28.40 o 
  12   3   1       63.61       71.84     27.40 o 
 -12   4   1       32.92       39.68     23.95 o 
 -11   4   1        6.13       12.89     20.79 o 
 -10   4   1      118.18      123.54     19.73 o 
  -9   4   1       47.86       10.97     14.06 o 
  -8   4   1        0.34        8.38     10.89 o 
  -7   4   1        8.53        4.26      7.89 o 
  -6   4   1       44.75       38.54      8.29 o 
  -5   4   1       32.27       47.56      7.50 o 
  -4   4   1       12.82       13.70      5.69 o 
  -3   4   1      340.12      414.66     12.23 o 
  -2   4   1        9.32       -2.65      4.58 o 
  -1   4   1        0.48        4.87      9.56 o 
   0   4   1        0.29        8.55      5.71 o 
   1   4   1      465.77      575.48     12.43 o 
   2   4   1      332.05      387.16     11.41 o 
   3   4   1      371.82      398.59     12.80 o 
   4   4   1      474.56      578.64     18.06 o 
   5   4   1      129.08      138.36     10.18 o 
   6   4   1       67.39       92.25     10.35 o 
   7   4   1       96.83       68.65     12.26 o 
   8   4   1       29.27       51.38     12.47 o 
   9   4   1       16.31        2.20     18.62 o 
  10   4   1        0.00        0.89     23.84 o 
  11   4   1        0.79       -2.53     24.86 o 
 -12   5   1        2.91       59.58     28.65 o 
 -11   5   1       14.01       19.70     23.17 o 
 -10   5   1      271.88      317.93     25.85 o 
  -9   5   1       16.93       25.92     14.19 o 
  -8   5   1      223.49      205.13     17.08 o 
  -7   5   1      243.68      238.32     14.55 o 
  -6   5   1        7.40       20.41      8.02 o 
  -5   5   1      971.72      834.59     20.89 o 
  -4   5   1        1.46        2.19      5.93 o 
  -3   5   1     1638.94     1638.02     23.83 o 
  -2   5   1      406.72      634.96     17.77 o 
  -1   5   1     3686.03     4197.83     53.44 o 
   0   5   1      746.53      744.57     26.98 o 
   1   5   1      333.37      307.58     10.58 o 
   2   5   1       64.34       75.37      7.08 o 
   3   5   1        5.11        1.48      5.63 o 
   4   5   1      246.01      285.30     13.00 o 
   5   5   1       78.59       78.33      9.36 o 
   6   5   1        8.98        0.43      8.49 o 
   7   5   1       20.25        5.34     10.26 o 
   8   5   1        3.25       -9.21     10.48 o 
   9   5   1       18.19       20.79     21.04 o 
  10   5   1       28.87       17.81     24.96 o 
  11   5   1        2.38       18.58     21.04 o 
 -12   6   1        0.00       24.87     24.54 o 
 -11   6   1        4.69       20.11     20.98 o 
 -10   6   1       83.63      110.32     20.26 o 
  -9   6   1        8.87       -4.05     12.18 o 
  -8   6   1       89.27       83.40     14.51 o 
  -7   6   1       11.89        9.03      8.73 o 
  -6   6   1        6.72       12.32      7.93 o 
  -5   6   1       15.90       -3.85      6.62 o 
  -4   6   1       57.21       56.71      8.10 o 
  -3   6   1      397.33      315.21     12.11 o 
  -2   6   1       44.49       99.98      8.63 o 
  -1   6   1     9150.77    10853.77    361.46 o 
   0   6   1     1615.65     2172.56     51.12 o 
   1   6   1      155.81      134.72      8.47 o 
   2   6   1      228.53      352.87     12.61 o 
   3   6   1     1739.55     1948.93     29.61 o 
   4   6   1     2182.35     2448.09     35.48 o 
   5   6   1        7.03       -4.31      8.10 o 
   6   6   1       99.10       94.38     11.50 o 
   7   6   1        0.60      -14.96     10.58 o 
   8   6   1        0.05        1.52     11.72 o 
   9   6   1        4.17       14.99     16.35 o 
  10   6   1        8.49       28.01     26.77 o 
  11   6   1        0.93       28.76     26.61 o 
 -11   7   1       42.31       62.65     39.29 o 
 -10   7   1       41.27       40.59     21.01 o 
  -9   7   1        0.14       -5.43     15.16 o 
  -8   7   1      377.12      350.49     25.86 o 
  -7   7   1       62.79       63.09     11.21 o 
  -6   7   1      474.20      476.35     19.32 o 
  -5   7   1      143.35       85.81     10.42 o 
  -4   7   1        8.52       -2.54      7.47 o 
  -3   7   1      107.51      101.36     10.19 o 
  -2   7   1      505.99      661.23     19.21 o 
  -1   7   1     2170.45     2586.27     68.98 o 
   0   7   1      439.22      569.55     29.82 o 
   1   7   1      415.00      459.46     15.23 o 
   2   7   1      443.58      453.88     15.15 o 
   3   7   1      194.34      182.74     11.46 o 
   4   7   1        0.01        0.16      7.28 o 
   5   7   1       31.87       32.69      9.65 o 
   6   7   1        1.89       -0.15      8.86 o 
   7   7   1       20.02       20.18     12.72 o 
   8   7   1       22.57        7.32     15.85 o 
   9   7   1        2.17        6.05     16.42 o 
  10   7   1       72.96      100.36     30.58 o 
  11   7   1       15.21       56.01     44.60 o 
 -11   8   1       55.17      103.27     43.54 o 
 -10   8   1       40.35       78.57     24.29 o 
  -9   8   1        0.00      -14.12     14.77 o 
  -8   8   1       35.56       27.36     18.90 o 
  -7   8   1        3.01       -5.23     11.01 o 
  -6   8   1        6.81        2.12      9.69 o 
  -5   8   1        8.84        3.60      9.39 o 
  -4   8   1       27.46       13.79     11.06 o 
  -3   8   1      204.68      171.27     16.08 o 
  -2   8   1      237.59      270.14     14.74 o 
  -1   8   1      651.79      676.04     19.87 o 
   0   8   1     1822.01     2300.76     60.91 o 
   1   8   1       11.32       20.24      8.98 o 
   2   8   1      847.94      881.46     36.25 o 
   3   8   1     1009.31     1172.58     26.57 o 
   4   8   1        0.09        3.21     15.48 o 
   5   8   1       14.54       15.65      9.76 o 
   6   8   1       87.66       47.62     12.91 o 
   7   8   1       16.68       23.65     12.99 o 
   8   8   1       77.32       34.43     19.58 o 
   9   8   1       16.02       21.87     24.56 o 
  10   8   1       20.98       63.98     38.49 o 
 -10   9   1       24.75       47.91     22.68 o 
  -9   9   1      188.06      165.17     30.61 o 
  -8   9   1      123.65      111.98     24.30 o 
  -7   9   1       71.43       87.80     15.21 o 
  -6   9   1      941.60     1039.18     34.14 o 
  -5   9   1      709.03      755.28     32.64 o 
  -4   9   1       36.97       24.43     12.36 o 
  -3   9   1       41.77       35.76     11.22 o 
  -2   9   1      132.41      146.02     20.92 o 
  -1   9   1      197.51      182.61     21.77 o 
   0   9   1       25.78      101.98     19.58 o 
   1   9   1        7.36        5.87     10.51 o 
   2   9   1       64.69       51.91     12.84 o 
   3   9   1       24.63       27.43      9.87 o 
   4   9   1      168.27      134.64     14.86 o 
   5   9   1      122.83      114.42     14.84 o 
   6   9   1        5.15        1.49     12.32 o 
   7   9   1       39.99       28.23     15.94 o 
   8   9   1      135.21      120.12     24.78 o 
   9   9   1       84.33       81.55     25.00 o 
  10   9   1       27.35      104.86     43.80 o 
 -10  10   1       46.98       96.84     26.85 o 
  -9  10   1        1.36       46.96     23.81 o 
  -8  10   1       51.35       90.61     23.64 o 
  -7  10   1       24.86       12.78     16.29 o 
  -6  10   1       12.32       27.90     15.60 o 
  -5  10   1        1.52      -13.34     11.59 o 
  -4  10   1        0.65       -9.61     14.69 o 
  -3  10   1       41.84       69.21     48.85 o 
  -2  10   1       19.47       26.87     18.71 o 
  -1  10   1      306.09      347.11     36.24 o 
   0  10   1       32.65       56.58     19.80 o 
   1  10   1       35.22       69.67     24.95 o 
   2  10   1        2.38       -7.70     22.83 o 
   3  10   1        1.76        4.69     13.35 o 
   4  10   1       64.45       62.03     16.62 o 
   5  10   1       70.94       88.04     17.20 o 
   6  10   1      110.39      127.02     24.16 o 
   7  10   1        0.93       14.48     23.76 o 
   8  10   1       52.13       82.77     33.58 o 
   9  10   1        0.67       36.92     22.28 o 
  -9  11   1      125.18      138.04     38.76 o 
  -8  11   1      115.30       79.90     37.17 o 
  -7  11   1        0.65       14.87     32.39 o 
  -6  11   1       34.31       25.74     19.18 o 
  -5  11   1        3.22      -20.19     18.21 o 
  -4  11   1       22.13       11.54     18.24 o 
  -3  11   1      305.49      342.05     51.63 o 
  -2  11   1      373.67      414.56     36.39 o 
  -1  11   1      158.76      170.24     26.42 o 
   0  11   1       96.03       51.13     26.02 o 
   1  11   1        0.14       -5.88     19.69 o 
   2  11   1        3.83        0.10     17.76 o 
   3  11   1        9.48      -14.35     20.84 o 
   4  11   1       21.68       13.25     15.76 o 
   5  11   1       80.24       92.25     21.99 o 
   6  11   1        2.71       10.24     22.03 o 
   7  11   1        2.86       17.10     22.07 o 
   8  11   1       68.65       74.33     38.49 o 
  -8  12   1       14.82       50.44     37.70 o 
  -7  12   1       71.77       23.63     29.73 o 
  -6  12   1       40.42       81.98     25.18 o 
  -5  12   1      115.74      122.24     27.86 o 
  -4  12   1       61.73       58.15     23.99 o 
  -3  12   1       11.05       25.21     19.61 o 
  -2  12   1       54.95       23.25     19.71 o 
  -1  12   1       23.29       -6.78     20.83 o 
   0  12   1      119.65       97.42     24.23 o 
   1  12   1        9.71       -7.97     19.33 o 
   2  12   1      111.18      132.67     28.23 o 
   3  12   1      107.99      103.32     25.61 o 
   4  12   1      334.55      397.02     38.39 o 
   5  12   1      438.60      486.33     60.00 o 
   6  12   1       64.62       44.84     22.99 o 
   7  12   1       57.19       72.15     26.91 o 
  -7  13   1       31.00       20.44     31.32 o 
  -6  13   1       11.60       11.77     22.95 o 
  -5  13   1      243.78      289.92     36.57 o 
  -4  13   1        0.79       12.13     21.53 o 
  -3  13   1      316.41      376.83     38.21 o 
  -2  13   1      313.46      313.17     36.57 o 
  -1  13   1       36.81       27.34     20.50 o 
   0  13   1       51.98       13.56     22.99 o 
   1  13   1       27.65       40.47     22.61 o 
   2  13   1        9.75      -17.71     19.43 o 
   3  13   1        1.79      -19.18     20.40 o 
   4  13   1       72.24       60.05     23.95 o 
   5  13   1       96.94       81.23     41.94 o 
   6  13   1        0.09       22.83     37.43 o 
  -6  14   1        6.97       -7.96     30.00 o 
  -5  14   1        9.08       18.21     26.18 o 
  -4  14   1        1.79       -4.57     23.62 o 
  -3  14   1        3.05        5.91     21.01 o 
  -2  14   1        9.35       20.62     24.12 o 
  -1  14   1        0.02       -0.28     21.39 o 
   0  14   1        0.51        4.78     23.11 o 
   1  14   1        1.17        0.66     24.03 o 
   2  14   1       52.52       95.77     26.62 o 
   3  14   1       55.49       64.89     25.24 o 
   4  14   1       42.07       54.10     27.12 o 
   5  14   1       14.59       -2.12     30.53 o 
  -4  15   1        6.17        7.03     27.44 o 
  -3  15   1       16.73       14.54     25.00 o 
  -2  15   1       22.23       21.87     24.45 o 
  -1  15   1       11.85       26.33     22.80 o 
   0  15   1       25.72        5.64     23.54 o 
   1  15   1       53.24       32.96     27.40 o 
   2  15   1       14.36       17.52     26.28 o 
   3  15   1        4.09        8.16     25.79 o 
 -13   0   2        9.74       50.70     39.82 o 
 -12   0   2       20.23       15.66     34.78 o 
 -11   0   2       10.53       28.40     26.28 o 
 -10   0   2       26.35        2.49     16.55 o 
  -9   0   2      287.22      301.61     30.53 o 
  -8   0   2      815.95      854.37     38.26 o 
  -7   0   2       58.82       67.58     15.11 o 
  -6   0   2     1221.29     1274.70     96.23 o 
  -5   0   2     1436.86     1451.57     71.01 o 
  -4   0   2      262.24      236.99     14.89 o 
  -3   0   2       18.35        9.47      6.88 o 
  -2   0   2       12.78       11.56      4.95 o 
  -1   0   2     1656.50     1403.78     29.47 o 
   0   0   2       27.83       42.47      7.70 o 
   1   0   2     5845.98     5815.28     78.31 o 
   2   0   2   117173.59   126941.26    624.13 o 
   3   0   2    40234.36    41056.65   1011.02 o 
   4   0   2      807.58      707.87     23.41 o 
   5   0   2     4082.48     4719.69     65.70 o 
   6   0   2     1239.48     1160.04     55.61 o 
   7   0   2      230.49      213.70     36.63 o 
   8   0   2      133.21       99.81     39.29 o 
   9   0   2      695.74      539.42     60.53 o 
  10   0   2       23.50       24.16     33.45 o 
  11   0   2        4.93       10.35     26.02 o 
  12   0   2        5.31       -0.80     29.20 o 
 -13   1   2        0.07       17.62     22.30 o 
 -12   1   2        0.13        8.56     19.58 o 
 -11   1   2       11.20       31.55     22.66 o 
 -10   1   2      158.99      150.59     19.77 o 
  -9   1   2       90.23       68.78     12.66 o 
  -8   1   2        1.67        0.39      8.97 o 
  -7   1   2        1.21       -5.91      5.85 o 
  -6   1   2       71.31       67.61      7.06 o 
  -5   1   2     1327.06     1314.89     31.18 o 
  -4   1   2     1385.76     1386.59     28.45 o 
  -3   1   2     2647.55     2520.97     51.69 o 
  -2   1   2     1492.62     2003.99     64.40 o 
  -1   1   2    14287.33    14655.79   1523.97 o 
   0   1   2       14.10        4.31      2.41 o 
   1   1   2     6082.73     6934.18     82.15 o 
   2   1   2    73502.38    75234.18   1047.73 o 
   3   1   2    11936.70    12041.27    114.39 o 
   4   1   2      173.89      169.97      9.88 o 
   5   1   2      255.92      245.32     27.79 o 
   6   1   2        0.01       -1.95      8.33 o 
   7   1   2       63.34       55.97     23.32 o 
   8   1   2        7.66      -17.37     19.84 o 
   9   1   2       34.08       24.49     25.05 o 
  10   1   2       26.56        4.40     20.69 o 
  11   1   2        1.92       13.09     23.63 o 
 -13   2   2        9.68       22.62     23.91 o 
 -12   2   2        0.07        0.95     20.00 o 
 -11   2   2      125.94       99.57     25.59 o 
 -10   2   2       44.35       46.85     18.61 o 
  -9   2   2       13.90       18.69     11.65 o 
  -8   2   2      190.90      187.77     15.79 o 
  -7   2   2      120.76      145.07     10.53 o 
  -6   2   2      167.78      189.00     10.28 o 
  -5   2   2        0.00       -0.92      4.72 o 
  -4   2   2       63.51       67.11      6.05 o 
  -3   2   2       81.57       66.96      6.74 o 
  -2   2   2       22.61       11.08      5.66 o 
  -1   2   2        4.65       -1.46      4.20 o 
   0   2   2     1063.78     1263.64     15.58 o 
   1   2   2       71.78       94.93      7.71 o 
   2   2   2    13860.58    14394.37    131.73 o 
   3   2   2     2672.59     2819.72     89.69 o 
   4   2   2     4458.73     4636.44    214.64 o 
   5   2   2      202.21      212.32     20.23 o 
   6   2   2       22.02        3.46      8.69 o 
   7   2   2       85.54       73.03     14.77 o 
   8   2   2       83.80       35.18     34.64 o 
   9   2   2        6.90        2.16     20.52 o 
  10   2   2       67.23       73.44     25.23 o 
  11   2   2        1.69        1.34     23.01 o 
 -13   3   2        0.08      -11.53     22.50 o 
 -12   3   2        3.75       30.60     23.91 o 
 -11   3   2       40.01       63.69     32.52 o 
 -10   3   2        2.07        1.76     20.48 o 
  -9   3   2       49.51       38.68     12.54 o 
  -8   3   2      265.54      229.56     16.74 o 
  -7   3   2      650.43      647.21     37.54 o 
  -6   3   2     2032.41     2300.19     56.02 o 
  -5   3   2        2.79       -2.53      5.41 o 
  -4   3   2      882.47      981.28     17.72 o 
  -3   3   2       61.35       55.40      6.24 o 
  -2   3   2     2138.77     2536.82     46.19 o 
  -1   3   2    31775.36    34292.81   1782.20 o 
   0   3   2    22201.27    26104.68    406.96 o 
   1   3   2      182.41      194.95      7.91 o 
   2   3   2      580.37      624.78     13.41 o 
   3   3   2       34.05       18.32      5.68 o 
   4   3   2     1696.36     1696.30     43.24 o 
   5   3   2        0.47       -1.21      6.61 o 
   6   3   2        0.65       -6.46      6.87 o 
   7   3   2        5.40        8.50      9.72 o 
   8   3   2       36.78       25.28     15.00 o 
   9   3   2       43.37       46.10     24.87 o 
  10   3   2        6.80        7.03     21.13 o 
  11   3   2       30.97       38.47     24.78 o 
 -12   4   2        0.81       41.92     25.63 o 
 -11   4   2       75.89       73.92     25.62 o 
 -10   4   2      190.35      179.30     20.68 o 
  -9   4   2      177.07      164.92     16.36 o 
  -8   4   2      640.14      630.45     25.10 o 
  -7   4   2      351.57      350.66     15.51 o 
  -6   4   2      900.35      890.19     31.00 o 
  -5   4   2      376.98      400.16     13.85 o 
  -4   4   2       67.17       81.22      7.22 o 
  -3   4   2       85.17       91.83      7.55 o 
  -2   4   2       41.56       54.09      5.65 o 
  -1   4   2      891.16      801.27     20.58 o 
   0   4   2     3482.92     3114.84     57.93 o 
   1   4   2      338.24      441.20     11.59 o 
   2   4   2      554.38      552.99     13.54 o 
   3   4   2     2583.21     2678.71     31.30 o 
   4   4   2     2428.75     2799.56     42.87 o 
   5   4   2       37.27       60.43      8.75 o 
   6   4   2      271.99      237.66     16.15 o 
   7   4   2       14.97       15.16     13.30 o 
   8   4   2      240.21      235.69     22.88 o 
   9   4   2       71.50       65.99     25.02 o 
  10   4   2       22.98       18.71     20.56 o 
  11   4   2        1.63        2.50     25.18 o 
 -12   5   2        5.12       18.82     24.56 o 
 -11   5   2       23.96       39.96     17.06 o 
 -10   5   2        4.43       27.33     15.16 o 
  -9   5   2       33.54       20.04     11.83 o 
  -8   5   2       51.27       30.10     11.12 o 
  -7   5   2        0.08       -3.66      9.04 o 
  -6   5   2       29.43       34.92      8.15 o 
  -5   5   2       36.84       19.65      7.01 o 
  -4   5   2      505.49      743.63     33.87 o 
  -3   5   2     8898.23     9510.67    288.64 o 
  -2   5   2       58.15       19.31      9.94 o 
  -1   5   2      149.77      183.47     12.14 o 
   0   5   2     3407.37     3731.16     42.06 o 
   1   5   2      300.13      221.05      9.46 o 
   2   5   2      548.78      551.82     17.83 o 
   3   5   2        0.03        7.99      6.30 o 
   4   5   2       61.38       58.23      8.57 o 
   5   5   2       66.42       57.16      9.38 o 
   6   5   2        0.86        4.74      9.48 o 
   7   5   2        4.52        6.14     10.67 o 
   8   5   2        2.76        2.34     11.76 o 
   9   5   2       28.98      -10.31     21.84 o 
  10   5   2        8.34       23.74     21.99 o 
  11   5   2       11.61       19.65     25.21 o 
 -12   6   2        5.71       29.47     41.41 o 
 -11   6   2        2.12        4.51     15.89 o 
 -10   6   2      131.32      107.56     19.56 o 
  -9   6   2      121.54      138.27     18.88 o 
  -8   6   2       41.48       40.40     12.08 o 
  -7   6   2       20.26       16.81      8.63 o 
  -6   6   2       88.01       87.73     10.07 o 
  -5   6   2        0.78       -8.05      6.17 o 
  -4   6   2       79.29       75.89     11.99 o 
  -3   6   2       57.83       74.47      8.62 o 
  -2   6   2      120.87      100.65     14.47 o 
  -1   6   2      131.37      166.10     14.20 o 
   0   6   2       15.76       12.42      6.20 o 
   1   6   2      334.72      421.44     13.11 o 
   2   6   2     2274.60     2631.35     33.12 o 
   3   6   2      191.61      177.05     11.06 o 
   4   6   2        1.97        5.80      8.19 o 
   5   6   2     1134.40     1175.03     27.10 o 
   6   6   2       11.04        0.94     11.03 o 
   7   6   2      157.21      128.83     15.99 o 
   8   6   2       41.94       50.84     14.08 o 
   9   6   2       15.59       19.33     23.51 o 
  10   6   2       58.99       68.34     25.68 o 
  11   6   2        4.26       24.83     42.34 o 
 -12   7   2        1.80       53.09     33.45 o 
 -11   7   2        1.94       45.55     24.16 o 
 -10   7   2       97.93       88.89     24.30 o 
  -9   7   2      296.32      295.77     31.41 o 
  -8   7   2       50.41       48.82     13.50 o 
  -7   7   2       92.52      100.71     12.03 o 
  -6   7   2      572.01      571.00     20.04 o 
  -5   7   2        4.36       -5.84      8.11 o 
  -4   7   2      798.69      857.61     43.49 o 
  -3   7   2      266.95      267.61     12.47 o 
  -2   7   2     2245.46     2387.42     58.17 o 
  -1   7   2     1181.05     1264.63     40.60 o 
   0   7   2      251.76      373.03     30.42 o 
   1   7   2      296.35      278.02     17.75 o 
   2   7   2     1386.40     1384.67     25.66 o 
   3   7   2      636.87      653.22     19.48 o 
   4   7   2      312.87      321.94     15.83 o 
   5   7   2        0.00       -4.39      9.10 o 
   6   7   2        7.50        8.80     10.53 o 
   7   7   2        2.89        1.03     12.26 o 
   8   7   2        0.37        4.01     12.49 o 
   9   7   2        1.18      -11.00     20.98 o 
  10   7   2        5.57       24.86     24.61 o 
 -11   8   2      141.06      154.21     30.56 o 
 -10   8   2      344.42      301.71     34.87 o 
  -9   8   2      850.66     1087.76    156.89 o 
  -8   8   2       41.89       29.76     14.34 o 
  -7   8   2      138.64      146.38     18.16 o 
  -6   8   2        5.13       11.07     12.19 o 
  -5   8   2        3.05        5.89     10.35 o 
  -4   8   2       47.97       47.42     13.24 o 
  -3   8   2        4.31      -10.71     11.93 o 
  -2   8   2       92.09       96.00     16.76 o 
  -1   8   2        3.21      -11.81     12.30 o 
   0   8   2      258.21      291.34     20.23 o 
   1   8   2      459.88      410.08     17.01 o 
   2   8   2      675.01      741.66     28.06 o 
   3   8   2      533.77      479.14     24.16 o 
   4   8   2        0.10       11.81      9.47 o 
   5   8   2       46.27       37.01     10.90 o 
   6   8   2      215.56      204.83     18.36 o 
   7   8   2      287.03      296.52     22.06 o 
   8   8   2        6.65        6.24     13.81 o 
   9   8   2        4.05       50.70     38.23 o 
  10   8   2       10.37       66.63     42.21 o 
 -11   9   2        0.41       27.93     35.57 o 
 -10   9   2       14.40       69.80     26.08 o 
  -9   9   2        7.89       15.46     21.94 o 
  -8   9   2      107.31       95.75     18.53 o 
  -7   9   2     1143.15     1251.38     45.10 o 
  -6   9   2      354.71      351.31     25.37 o 
  -5   9   2      159.19      157.82     18.34 o 
  -4   9   2        5.89        5.45     11.37 o 
  -3   9   2      887.26      810.12     40.06 o 
  -2   9   2      319.36      393.74     29.53 o 
  -1   9   2       68.24       37.26     17.83 o 
   0   9   2      170.83      148.97     16.38 o 
   1   9   2      130.57      177.13     14.89 o 
   2   9   2       80.70       85.12     12.28 o 
   3   9   2       85.40       82.93     13.00 o 
   4   9   2        0.19       -0.87     10.08 o 
   5   9   2        2.62       -8.14     11.36 o 
   6   9   2       12.97       25.20     13.77 o 
   7   9   2       15.26       31.27     15.80 o 
   8   9   2        0.65       14.39     19.62 o 
   9   9   2        1.63       57.87     35.84 o 
 -10  10   2      373.65      408.66     42.13 o 
  -9  10   2      109.97      113.52     29.33 o 
  -8  10   2       16.38       39.93     21.29 o 
  -7  10   2      625.62      628.64     34.48 o 
  -6  10   2      166.74      177.90     21.21 o 
  -5  10   2       22.86       28.09     14.32 o 
  -4  10   2        1.55        6.66     17.22 o 
  -3  10   2       14.85       10.77     15.68 o 
  -2  10   2        2.41       -5.85     14.92 o 
  -1  10   2        0.09        6.70     15.82 o 
   0  10   2        0.17      -13.48     13.80 o 
   1  10   2        0.46        0.70     11.86 o 
   2  10   2       49.53       40.40     14.65 o 
   3  10   2        1.05       20.51     14.48 o 
   4  10   2      113.27      100.93     17.76 o 
   5  10   2       42.00        8.53     22.17 o 
   6  10   2       84.83       93.04     23.46 o 
   7  10   2        1.23       -2.69     19.45 o 
   8  10   2       13.76       67.96     35.57 o 
  -9  11   2       26.63       22.30     33.45 o 
  -8  11   2      197.67      213.17     44.60 o 
  -7  11   2      348.80      309.70     34.90 o 
  -6  11   2      438.66      478.09     39.60 o 
  -5  11   2        8.82       10.12     20.58 o 
  -4  11   2       39.80       30.80     28.40 o 
  -3  11   2      577.01      588.37     40.96 o 
  -2  11   2      255.91      311.40     35.57 o 
  -1  11   2        0.00       -3.45     16.20 o 
   0  11   2       81.67       41.26     21.26 o 
   1  11   2       27.83        4.06     17.78 o 
   2  11   2       63.52       73.83     18.16 o 
   3  11   2        5.84       -4.45     14.19 o 
   4  11   2       79.75       97.12     19.36 o 
   5  11   2        0.03       -0.19     18.27 o 
   6  11   2       26.48       15.81     18.41 o 
   7  11   2       11.08       34.03     20.96 o 
   8  11   2        0.89       28.40     34.78 o 
  -8  12   2       43.12       16.19     34.78 o 
  -7  12   2       14.73       -1.52     22.66 o 
  -6  12   2       22.90       35.88     22.83 o 
  -5  12   2        5.76        8.74     20.37 o 
  -4  12   2       25.88       22.40     20.55 o 
  -3  12   2        2.86       -1.47     19.42 o 
  -2  12   2       43.76       58.17     22.70 o 
  -1  12   2       21.86       54.36     21.17 o 
   0  12   2       10.82       18.38     21.93 o 
   1  12   2        0.27       -1.00     20.60 o 
   2  12   2       81.82       73.57     24.02 o 
   3  12   2        0.79      -29.11     19.80 o 
   4  12   2       59.35       55.60     19.09 o 
   5  12   2        0.95       14.34     24.95 o 
   6  12   2       59.04       92.35     29.75 o 
   7  12   2      123.84       67.42     26.80 o 
  -7  13   2        0.61       -3.19     28.67 o 
  -6  13   2        3.29       -5.51     21.00 o 
  -5  13   2       38.25       37.30     23.88 o 
  -4  13   2      109.01       90.55     25.25 o 
  -3  13   2      179.35      197.42     30.97 o 
  -2  13   2       84.65       78.43     26.28 o 
  -1  13   2       23.38       19.80     20.91 o 
   0  13   2       70.60       80.05     26.38 o 
   1  13   2       21.05        7.27     22.04 o 
   2  13   2       78.38       63.94     24.93 o 
   3  13   2       19.46        0.58     24.02 o 
   4  13   2        2.16       48.58     35.57 o 
   5  13   2        8.18       13.80     36.90 o 
   6  13   2       10.29       -4.99     22.68 o 
  -6  14   2        4.34       20.57     25.99 o 
  -5  14   2       27.95       22.56     22.52 o 
  -4  14   2       13.02        1.35     21.51 o 
  -3  14   2        0.30       -4.72     20.81 o 
  -2  14   2        8.58        5.04     23.68 o 
  -1  14   2        2.76        4.43     22.78 o 
   0  14   2        1.46        8.18     22.38 o 
   1  14   2       35.75       24.58     23.22 o 
   2  14   2      104.22      105.66     27.90 o 
   3  14   2       56.63       62.74     25.63 o 
   4  14   2       22.21       62.92     41.68 o 
   5  14   2       23.12       -5.84     30.00 o 
  -4  15   2        5.45        7.43     26.02 o 
  -3  15   2       24.41       -9.33     23.89 o 
  -2  15   2        7.11       27.36     23.76 o 
  -1  15   2       15.88       30.11     24.56 o 
   0  15   2        1.07        1.23     24.43 o 
   1  15   2       20.08       29.81     23.55 o 
   2  15   2       23.48       24.61     26.44 o 
   3  15   2        6.50       61.56     27.52 o 
 -13   1   3        0.02       38.84     23.16 o 
 -12   1   3        0.33       -3.40     19.32 o 
 -11   1   3        0.46       -5.65     13.28 o 
 -10   1   3       17.71       19.24     11.64 o 
  -9   1   3      179.90      188.08     16.20 o 
  -8   1   3       12.71        7.43      9.63 o 
  -7   1   3        1.23       -1.89      5.30 o 
  -6   1   3        6.69       -1.34      4.64 o 
  -5   1   3      219.35      196.69     13.64 o 
  -4   1   3     1377.66     1449.96     33.03 o 
  -3   1   3     2007.18     2209.77     50.10 o 
  -2   1   3     1619.36     1679.79     53.18 o 
  -1   1   3     1529.67     1493.84    195.51 o 
   0   1   3    16514.07    19060.63    276.06 o 
   1   1   3      164.16      194.66      9.59 o 
   2   1   3        2.52       21.64     16.30 o 
   3   1   3     1813.10     1878.24     51.96 o 
   4   1   3       50.18       60.38     10.92 o 
   5   1   3      638.20      471.98     20.85 o 
   6   1   3        5.37       13.52     11.17 o 
   7   1   3        6.07       21.30     24.40 o 
   8   1   3       14.16        1.12     21.99 o 
   9   1   3       33.90       13.65     20.80 o 
  10   1   3        0.58        6.88     22.52 o 
  11   1   3        0.30       15.58     22.80 o 
 -13   2   3        1.59       13.67     20.46 o 
 -12   2   3       11.61       54.59     24.78 o 
 -11   2   3        1.39       11.23     14.77 o 
 -10   2   3     1459.68     1516.10     86.03 o 
  -9   2   3      939.89     1006.05     65.83 o 
  -8   2   3     1880.25     2148.79     50.27 o 
  -7   2   3      595.79      592.55     18.13 o 
  -6   2   3      287.31      224.49     10.30 o 
  -5   2   3      715.50      867.74     32.51 o 
  -4   2   3     2548.75     2525.41     32.57 o 
  -3   2   3     2731.87     2949.70     77.85 o 
  -2   2   3     2250.48     2155.22    145.50 o 
  -1   2   3      139.86      104.60      7.46 o 
   0   2   3      233.65      213.83      8.93 o 
   1   2   3      155.32      160.10      7.18 o 
   2   2   3        1.38       14.86     10.38 o 
   3   2   3        1.11        5.26      5.36 o 
   4   2   3        4.11        2.53      6.63 o 
   5   2   3      956.69     1043.04     54.26 o 
   6   2   3      154.59      130.71     15.37 o 
   7   2   3      132.15      128.95     27.97 o 
   8   2   3      206.13      224.25     33.04 o 
   9   2   3      152.91      123.57     29.51 o 
  10   2   3        0.22        3.76     19.71 o 
  11   2   3        4.54       -8.84     23.65 o 
 -13   3   3        9.49       26.71     32.92 o 
 -12   3   3        0.01       36.37     25.15 o 
 -11   3   3        1.11       16.59     14.02 o 
 -10   3   3       57.37       59.97     14.72 o 
  -9   3   3      130.26      123.96     15.60 o 
  -8   3   3       20.03       18.68      9.76 o 
  -7   3   3        0.49        1.90      6.74 o 
  -6   3   3      262.94      215.02     11.27 o 
  -5   3   3      451.27      444.02     17.28 o 
  -4   3   3      560.68      556.29     21.07 o 
  -3   3   3     6073.96     5977.44     90.47 o 
  -2   3   3     6315.99     6174.00    232.68 o 
  -1   3   3     6520.19     6594.00    157.72 o 
   0   3   3    10017.66    11127.84    192.08 o 
   1   3   3        0.48        0.30      5.25 o 
   2   3   3      475.68      398.28     11.06 o 
   3   3   3      171.52      192.33      8.87 o 
   4   3   3        8.52       20.90      7.30 o 
   5   3   3      198.19      277.38     17.69 o 
   6   3   3        6.74       10.15      9.59 o 
   7   3   3        0.26       23.32     13.74 o 
   8   3   3       41.24       29.99     16.37 o 
   9   3   3       18.18       17.57     26.68 o 
  10   3   3        2.66        5.09     22.33 o 
  11   3   3        0.40       13.57     24.13 o 
 -13   4   3        0.51       17.50     26.75 o 
 -12   4   3       82.18       91.30     25.42 o 
 -11   4   3        5.70        1.85     14.57 o 
 -10   4   3        5.45        8.57     11.91 o 
  -9   4   3        0.04       -2.20     10.74 o 
  -8   4   3      872.32     1001.25     30.84 o 
  -7   4   3      344.31      438.51     16.76 o 
  -6   4   3      421.46      310.85     16.00 o 
  -5   4   3      245.48      202.93     12.16 o 
  -4   4   3       31.18       14.96      5.89 o 
  -3   4   3       12.38        5.38      4.34 o 
  -2   4   3        6.95       -2.05      6.24 o 
  -1   4   3        1.20       -4.43      5.98 o 
   0   4   3       67.65       48.12      6.59 o 
   1   4   3       22.79        8.32      5.05 o 
   2   4   3       73.54       59.88      6.73 o 
   3   4   3       11.47       25.97      6.56 o 
   4   4   3        3.62       -0.39      6.68 o 
   5   4   3      363.50      326.47     17.77 o 
   6   4   3       35.11       36.54     10.97 o 
   7   4   3        1.24        2.71     13.67 o 
   8   4   3       49.69       24.47     15.41 o 
   9   4   3       20.74        9.76     22.52 o 
  10   4   3       31.08        8.96     20.56 o 
  11   4   3        0.77       -9.98     26.34 o 
 -12   5   3       11.20       58.24     23.77 o 
 -11   5   3        0.31       -1.21     14.71 o 
 -10   5   3        4.04        0.06     15.09 o 
  -9   5   3       11.93       12.14     11.19 o 
  -8   5   3       28.40       22.40     10.85 o 
  -7   5   3       25.46       21.43      9.63 o 
  -6   5   3       65.53       66.50     10.31 o 
  -5   5   3       35.52       31.92      7.78 o 
  -4   5   3       68.03       70.48      8.07 o 
  -3   5   3       82.30      120.59      7.81 o 
  -2   5   3     2627.87     2958.02     88.99 o 
  -1   5   3      531.17      508.99     19.09 o 
   0   5   3     5813.63     6548.29    111.58 o 
   1   5   3     3488.98     4555.66     63.07 o 
   2   5   3       91.01      108.97      8.71 o 
   3   5   3      379.28      425.01     14.51 o 
   4   5   3       75.19       89.99      9.21 o 
   5   5   3       67.67       39.27     10.91 o 
   6   5   3       10.70       15.44     10.76 o 
   7   5   3       46.45       53.23     12.91 o 
   8   5   3        6.36        8.75     14.69 o 
   9   5   3        0.08       17.00     25.70 o 
  10   5   3        0.46        2.68     27.00 o 
 -12   6   3        0.05       -0.71     21.56 o 
 -11   6   3        0.01        0.18     14.99 o 
 -10   6   3       10.54        5.24     15.53 o 
  -9   6   3      604.78      646.95     28.23 o 
  -8   6   3      102.41       70.69     13.39 o 
  -7   6   3       39.03       47.80     11.57 o 
  -6   6   3       14.98       14.98      8.48 o 
  -5   6   3        1.64       -9.60      7.62 o 
  -4   6   3      779.43     1063.01     62.25 o 
  -3   6   3       10.77       11.19      5.80 o 
  -2   6   3      509.18      484.65     20.14 o 
  -1   6   3      116.29      110.80     12.06 o 
   0   6   3      173.21      157.22      9.23 o 
   1   6   3        4.21        6.77      6.10 o 
   2   6   3       65.99       63.01      8.18 o 
   3   6   3      152.95      161.98     11.13 o 
   4   6   3       69.79       64.69     10.01 o 
   5   6   3        7.75       -4.25     10.05 o 
   6   6   3      174.87      160.64     16.41 o 
   7   6   3        7.57        6.12     11.85 o 
   8   6   3       41.29       32.94     17.67 o 
   9   6   3        0.07       -2.64     30.53 o 
  10   6   3        6.93       32.12     26.49 o 
 -12   7   3        7.72       28.05     23.69 o 
 -11   7   3        0.16       13.48     20.53 o 
 -10   7   3       12.06       24.58     25.62 o 
  -9   7   3       11.33       26.64     15.71 o 
  -8   7   3      105.11       71.20     15.66 o 
  -7   7   3        0.94        5.55     12.35 o 
  -6   7   3        4.96       -4.22      8.16 o 
  -5   7   3       38.36       37.24      9.27 o 
  -4   7   3      371.38      310.41     13.64 o 
  -3   7   3      433.33      413.67     27.12 o 
  -2   7   3     1549.78     1641.27     38.85 o 
  -1   7   3     1312.21     1165.11     34.48 o 
   0   7   3     3397.84     4411.57     94.57 o 
   1   7   3     3297.79     3887.97     53.83 o 
   2   7   3     1874.18     2165.98     33.18 o 
   3   7   3       50.02       43.66      9.18 o 
   4   7   3      527.54      553.97     20.02 o 
   5   7   3      466.09      509.01     23.98 o 
   6   7   3       31.41       14.49     12.44 o 
   7   7   3        1.31       -9.67     12.16 o 
   8   7   3        0.38       14.46     16.22 o 
   9   7   3        2.96       -6.06     36.77 o 
  10   7   3        0.97        8.34     27.63 o 
 -11   8   3        3.13       -3.68     19.54 o 
 -10   8   3      128.26      139.73     28.79 o 
  -9   8   3      172.69      212.17     23.12 o 
  -8   8   3        0.00        7.91     15.29 o 
  -7   8   3      182.34      178.87     19.66 o 
  -6   8   3      382.16      371.83     23.71 o 
  -5   8   3       96.73       73.29     13.77 o 
  -4   8   3      471.42      444.33     25.64 o 
  -3   8   3       52.47       71.69     16.70 o 
  -2   8   3       87.45       86.57     16.89 o 
  -1   8   3       63.42       40.98     11.09 o 
   0   8   3       34.78       35.55     11.85 o 
   1   8   3       20.98       13.03      7.21 o 
   2   8   3      450.78      421.47     17.49 o 
   3   8   3       33.87       34.04      9.66 o 
   4   8   3       53.98       78.64     11.46 o 
   5   8   3       32.08       47.15     13.84 o 
   6   8   3       17.91       19.58     12.97 o 
   7   8   3       13.01       15.68     13.70 o 
   8   8   3        2.59       15.61     17.32 o 
   9   8   3       50.36       90.79     40.35 o 
 -11   9   3        0.02       24.96     25.37 o 
 -10   9   3      140.96      133.50     29.52 o 
  -9   9   3      156.15      176.98     28.52 o 
  -8   9   3       14.36       29.19     16.20 o 
  -7   9   3      159.67      171.87     20.19 o 
  -6   9   3      676.08      593.50     31.05 o 
  -5   9   3       35.18       42.69     12.93 o 
  -4   9   3      519.03      580.71     36.51 o 
  -3   9   3      135.06      192.14     23.24 o 
  -2   9   3      471.84      503.70     33.41 o 
  -1   9   3        6.39       -3.24      9.39 o 
   0   9   3       88.13       91.84     14.76 o 
   1   9   3      233.85      249.38     21.30 o 
   2   9   3      107.47      127.25     14.67 o 
   3   9   3      124.96      153.98     15.53 o 
   4   9   3      180.61      159.41     16.80 o 
   5   9   3        3.08        2.06     11.40 o 
   6   9   3       40.55       55.67     16.68 o 
   7   9   3       59.10       70.37     18.45 o 
   8   9   3       11.99       26.55     29.47 o 
   9   9   3        0.53       56.81     40.88 o 
 -10  10   3       53.07       50.10     27.48 o 
  -9  10   3      343.37      365.91     38.02 o 
  -8  10   3       83.76       75.49     18.62 o 
  -7  10   3      273.38      256.00     24.82 o 
  -6  10   3      550.05      616.64     32.79 o 
  -5  10   3       43.59       51.81     28.40 o 
  -4  10   3      351.12      313.58     30.68 o 
  -3  10   3       57.49       75.92     21.02 o 
  -2  10   3       60.13       36.19     19.21 o 
  -1  10   3        0.32       -4.94     17.39 o 
   0  10   3        0.74       18.74     14.12 o 
   1  10   3       13.19       10.58     12.93 o 
   2  10   3       30.47       22.39     14.18 o 
   3  10   3        2.70       -6.78     13.83 o 
   4  10   3        0.68       -4.05     16.31 o 
   5  10   3        1.28      -11.09     19.16 o 
   6  10   3        6.36       15.93     20.41 o 
   7  10   3        7.00       20.93     21.39 o 
   8  10   3        0.93        7.43     26.55 o 
  -9  11   3       17.87       55.35     24.76 o 
  -8  11   3        0.26       15.37     17.38 o 
  -7  11   3       92.86      104.20     20.31 o 
  -6  11   3      414.85      420.41     51.63 o 
  -5  11   3       75.22       71.96     21.96 o 
  -4  11   3        0.98      -21.52     17.28 o 
  -3  11   3       48.43       16.96     19.80 o 
  -2  11   3       57.54      114.03     23.43 o 
  -1  11   3       89.61      106.66     30.66 o 
   0  11   3       64.04       31.80     20.98 o 
   1  11   3      109.04      114.88     18.38 o 
   2  11   3      276.00      289.14     34.49 o 
   3  11   3        1.28        5.05     12.98 o 
   4  11   3       45.89       57.31     23.24 o 
   5  11   3       16.98        5.61     21.27 o 
   6  11   3        4.58       -1.57     20.54 o 
   7  11   3       18.95        8.34     23.73 o 
  -9  12   3       50.77       57.87     34.78 o 
  -8  12   3        0.70        6.37     28.40 o 
  -7  12   3       16.00        6.80     21.85 o 
  -6  12   3       31.01       12.16     19.52 o 
  -5  12   3       25.02       -0.34     17.33 o 
  -4  12   3       80.36      103.71     25.87 o 
  -3  12   3        5.91      -15.15     18.10 o 
  -2  12   3        4.33       11.03     17.92 o 
  -1  12   3      127.51       91.22     22.98 o 
   0  12   3       76.60       97.78     25.02 o 
   1  12   3       10.89        8.69     17.69 o 
   2  12   3        1.67       -8.58     16.05 o 
   3  12   3       34.65       23.22     17.64 o 
   4  12   3       73.98       86.23     23.10 o 
   5  12   3        0.00       -5.05     16.64 o 
   6  12   3       72.05       90.92     25.51 o 
   7  12   3      128.34      138.47     43.93 o 
  -8  13   3        0.37       20.44     34.78 o 
  -7  13   3        1.69      -10.08     23.01 o 
  -6  13   3        4.04       -5.56     22.24 o 
  -5  13   3       23.76       33.55     21.23 o 
  -4  13   3        3.62        0.39     20.08 o 
  -3  13   3      123.18      144.55     35.71 o 
  -2  13   3      281.14      298.26     34.04 o 
  -1  13   3       95.70       82.55     24.28 o 
   0  13   3      574.35      720.11     48.99 o 
   1  13   3       37.61        6.46     20.61 o 
   2  13   3       98.99       96.45     26.10 o 
   3  13   3       12.49        3.93     20.85 o 
   4  13   3       32.09       11.44     22.82 o 
   5  13   3        6.98       18.74     26.37 o 
   6  13   3        0.93       29.35     38.76 o 
  -6  14   3        3.47       23.64     22.98 o 
  -5  14   3        4.01       32.83     23.85 o 
  -4  14   3       53.19       62.03     24.02 o 
  -3  14   3       31.04       38.85     23.17 o 
  -2  14   3       22.77       35.51     23.70 o 
  -1  14   3        0.09      -15.03     20.92 o 
   0  14   3        7.03       30.93     22.14 o 
   1  14   3        0.89        4.43     23.34 o 
   2  14   3        0.10        7.88     24.42 o 
   3  14   3       34.58       14.60     37.43 o 
   4  14   3       30.90       42.47     36.63 o 
  -4  15   3      134.08      180.94     33.68 o 
  -3  15   3       23.73        3.20     22.53 o 
  -2  15   3        2.66       12.09     23.00 o 
  -1  15   3        1.02       -1.62     23.05 o 
   0  15   3        0.02       -5.59     32.92 o 
   1  15   3        8.97        8.16     24.49 o 
   2  15   3       13.72       23.25     24.21 o 
 -13   0   4       10.16       10.09     26.55 o 
 -12   0   4      164.65      130.61     36.10 o 
 -11   0   4        1.95       12.56     16.55 o 
 -10   0   4      287.64      233.70     29.47 o 
  -9   0   4      213.01      204.61     24.59 o 
  -8   0   4     1113.19     1114.02     44.89 o 
  -7   0   4      240.30      189.49     18.45 o 
  -6   0   4     1748.71     2123.49     56.81 o 
  -5   0   4     4677.71     5293.11     74.19 o 
  -4   0   4     1021.06     1151.94     31.15 o 
  -3   0   4     5622.25     6433.29    262.81 o 
  -2   0   4     1868.87     2042.22     46.72 o 
  -1   0   4    20183.61    20504.78    173.61 o 
   0   0   4      544.71      379.50     14.87 o 
   1   0   4      160.83      146.38      8.24 o 
   2   0   4       29.79       39.90     12.74 o 
   3   0   4        4.32       10.36      6.81 o 
   4   0   4      184.20      104.86     37.96 o 
   5   0   4      624.70      581.63     50.70 o 
   6   0   4        5.16       31.06     32.39 o 
   7   0   4      217.14      243.43     49.64 o 
   8   0   4      135.22      168.04     45.13 o 
   9   0   4        0.33      -23.63     27.87 o 
  10   0   4        0.14       -8.49     38.23 o 
  11   0   4       28.65       45.13     44.07 o 
 -13   1   4       88.65       76.71     25.13 o 
 -12   1   4       29.02       39.05     24.20 o 
 -11   1   4       18.24       21.75     13.01 o 
 -10   1   4       80.23       73.41     14.30 o 
  -9   1   4      134.60      136.98     14.78 o 
  -8   1   4      159.09      109.74     13.31 o 
  -7   1   4      420.03      329.81     16.56 o 
  -6   1   4      196.83      131.91     11.09 o 
  -5   1   4       84.36       84.79      8.72 o 
  -4   1   4        3.23       -1.37      3.58 o 
  -3   1   4      904.24      767.53     29.27 o 
  -2   1   4      178.62      165.08     26.55 o 
  -1   1   4     5894.84     4858.45    594.38 o 
   0   1   4      162.97      109.05     14.52 o 
   1   1   4       86.47       98.71      7.79 o 
   2   1   4     1953.77     2160.90     34.35 o 
   3   1   4     2660.25     3330.20     65.12 o 
   4   1   4    23321.93    23705.05   1182.61 o 
   5   1   4     4947.50     5256.49     63.00 o 
   6   1   4       10.15       10.33     19.77 o 
   7   1   4      926.87      877.16     48.04 o 
   8   1   4      102.50       86.43     29.56 o 
   9   1   4       22.80       13.87     21.15 o 
  10   1   4        1.16       10.79     24.77 o 
  11   1   4        1.23       20.96     23.31 o 
 -13   2   4        4.76       31.84     21.84 o 
 -12   2   4       13.17       15.26     15.29 o 
 -11   2   4        0.28        9.66     13.50 o 
 -10   2   4       32.06       30.97     12.41 o 
  -9   2   4      100.61      106.89     16.48 o 
  -8   2   4      796.78      743.57     29.90 o 
  -7   2   4       69.58       84.38     14.82 o 
  -6   2   4     2082.78     2513.66     44.37 o 
  -5   2   4      819.13     1102.47     30.92 o 
  -4   2   4     4992.43     5351.70     78.15 o 
  -3   2   4       60.10       45.58      5.48 o 
  -2   2   4      459.32      447.86     32.28 o 
  -1   2   4       48.82       44.12     12.94 o 
   0   2   4        1.76        0.31      4.56 o 
   1   2   4      708.71      543.53     18.73 o 
   2   2   4        5.33        7.50      7.69 o 
   3   2   4       45.47       54.61      9.89 o 
   4   2   4        2.40       76.65     43.22 o 
   5   2   4       11.24       30.38     12.98 o 
   6   2   4       49.50       77.06     24.87 o 
   7   2   4       86.04       74.80     28.67 o 
   8   2   4        0.01      -15.28     22.00 o 
   9   2   4       25.45       40.63     26.96 o 
  10   2   4        2.45        9.39     25.61 o 
  11   2   4        0.44       31.47     24.04 o 
 -13   3   4        7.98       32.19     27.17 o 
 -12   3   4        0.23       -1.26     15.53 o 
 -11   3   4        0.74        2.25     12.19 o 
 -10   3   4      205.00      208.66     18.67 o 
  -9   3   4       44.83       50.51     13.60 o 
  -8   3   4       57.53       38.87     10.89 o 
  -7   3   4      286.21      299.40     16.85 o 
  -6   3   4       91.07       86.77     10.22 o 
  -5   3   4       21.47        9.64      6.30 o 
  -4   3   4      335.52      378.79     19.64 o 
  -3   3   4       99.00      117.74      8.61 o 
  -2   3   4      411.78      324.52     13.36 o 
  -1   3   4        3.38        2.86      4.64 o 
   0   3   4        0.47       -1.81      4.86 o 
   1   3   4     1747.43     1576.66     23.71 o 
   2   3   4      251.73      333.98     11.08 o 
   3   3   4       16.42       16.11      5.52 o 
   4   3   4        3.12       15.85      5.90 o 
   5   3   4      341.39      356.82     20.51 o 
   6   3   4     1803.64     1723.08     59.79 o 
   7   3   4       29.61       60.71     24.42 o 
   8   3   4      178.35      139.77     20.69 o 
   9   3   4       51.83       56.57     28.02 o 
  10   3   4       13.11       13.55     25.83 o 
 -13   4   4        0.03       29.17     24.29 o 
 -12   4   4       25.32       39.61     17.60 o 
 -11   4   4        0.17        4.82     15.30 o 
 -10   4   4      114.73      107.35     15.44 o 
  -9   4   4      102.45      114.19     14.45 o 
  -8   4   4       69.29       57.80     11.52 o 
  -7   4   4      493.33      564.19     22.16 o 
  -6   4   4     2521.26     3039.18     48.13 o 
  -5   4   4     7490.10     8353.12    209.75 o 
  -4   4   4      377.48      427.79     15.97 o 
  -3   4   4       34.31       16.77      7.24 o 
  -2   4   4     2444.72     2467.49     66.89 o 
  -1   4   4        4.13       10.70      4.69 o 
   0   4   4       12.05       -0.34      5.43 o 
   1   4   4      265.53      264.08     11.06 o 
   2   4   4      180.25      171.61      9.29 o 
   3   4   4       10.05        4.81      6.14 o 
   4   4   4       34.88       29.20      6.92 o 
   5   4   4      224.46      177.02     14.81 o 
   6   4   4      184.39      151.69     14.68 o 
   7   4   4        2.60        7.32     15.19 o 
   8   4   4      100.93       85.71     18.06 o 
   9   4   4       16.56        6.50     26.94 o 
  10   4   4        2.49        5.07     21.46 o 
 -13   5   4       14.56       10.51     24.30 o 
 -12   5   4        3.28       19.54     17.18 o 
 -11   5   4      226.70      241.58     24.85 o 
 -10   5   4        2.93       -3.98     12.48 o 
  -9   5   4        8.05       17.94     11.99 o 
  -8   5   4       10.56        9.55      9.85 o 
  -7   5   4       34.85       33.59      9.74 o 
  -6   5   4       96.07      102.57     10.91 o 
  -5   5   4        0.39       -1.65      7.09 o 
  -4   5   4       62.00       67.51      7.92 o 
  -3   5   4      250.88      247.36     14.91 o 
  -2   5   4     2024.22     2121.89     94.91 o 
  -1   5   4        2.04        6.22      5.53 o 
   0   5   4      118.72       73.22      7.84 o 
   1   5   4       24.92       27.41      7.15 o 
   2   5   4      107.24      117.38      9.19 o 
   3   5   4     1013.06      937.85     21.15 o 
   4   5   4      430.52      428.25     20.34 o 
   5   5   4       16.51       23.52     11.08 o 
   6   5   4       60.85       68.94     13.09 o 
   7   5   4      219.13      195.35     21.91 o 
   8   5   4       98.04       81.72     17.80 o 
   9   5   4        3.21      -11.47     25.39 o 
  10   5   4        6.54       33.90     29.48 o 
 -12   6   4        5.63       31.77     32.78 o 
 -11   6   4       38.15       52.94     43.54 o 
 -10   6   4       73.31       76.59     15.26 o 
  -9   6   4      132.92      145.12     16.72 o 
  -8   6   4      203.42      187.80     16.29 o 
  -7   6   4      153.29      126.61     13.35 o 
  -6   6   4      610.20      740.95     23.66 o 
  -5   6   4        0.21        1.29      7.41 o 
  -4   6   4     1515.35     1443.86     52.99 o 
  -3   6   4       21.00       22.12      8.96 o 
  -2   6   4      677.20      791.00     25.69 o 
  -1   6   4     1159.75     1363.71     68.21 o 
   0   6   4        0.09        3.81      6.38 o 
   1   6   4      112.69      118.85      9.01 o 
   2   6   4      412.40      475.41     16.07 o 
   3   6   4       89.70       89.01      9.85 o 
   4   6   4        0.00        5.90     10.48 o 
   5   6   4        1.47       -4.45      9.81 o 
   6   6   4       26.59       27.63     11.78 o 
   7   6   4       51.77       47.46     22.60 o 
   8   6   4        2.40       15.56     17.65 o 
   9   6   4       19.61       10.28     28.80 o 
  10   6   4        0.02       52.13     55.35 o 
 -12   7   4       37.87       60.30     24.78 o 
 -11   7   4      156.99      135.11     28.01 o 
 -10   7   4      267.41      248.15     25.53 o 
  -9   7   4      151.29      161.05     37.21 o 
  -8   7   4       41.40       43.66     15.33 o 
  -7   7   4       13.62       19.62     12.71 o 
  -6   7   4        0.31       -3.31      8.82 o 
  -5   7   4       27.93       26.58      9.77 o 
  -4   7   4      123.30      122.45     17.65 o 
  -3   7   4       26.78       21.17      9.17 o 
  -2   7   4        0.22        0.49      8.29 o 
  -1   7   4       26.79       15.26      9.60 o 
   0   7   4     1214.99     1160.47     23.29 o 
   1   7   4      109.15      120.28      9.62 o 
   2   7   4       94.97      128.51     11.14 o 
   3   7   4        2.83        0.74      8.47 o 
   4   7   4     1545.54     1597.32     42.72 o 
   5   7   4      328.00      284.60     19.76 o 
   6   7   4        6.04        9.65     12.95 o 
   7   7   4       16.19       12.97     18.64 o 
   8   7   4       31.97       36.97     19.53 o 
   9   7   4        4.92       28.82     25.74 o 
 -12   8   4        0.30       -3.42     32.92 o 
 -11   8   4       69.48       69.59     24.21 o 
 -10   8   4       36.00       42.57     26.55 o 
  -9   8   4      189.32      173.14     22.46 o 
  -8   8   4     1297.69     1367.92     70.83 o 
  -7   8   4      325.67      296.03     28.98 o 
  -6   8   4        0.28        8.41     11.79 o 
  -5   8   4       93.88      124.07     15.42 o 
  -4   8   4      866.92      861.56     40.07 o 
  -3   8   4      295.96      276.36     28.14 o 
  -2   8   4        5.83       10.29      9.46 o 
  -1   8   4        0.01        3.71     10.20 o 
   0   8   4      220.98      194.77     16.92 o 
   1   8   4       10.67        0.21      8.67 o 
   2   8   4       32.23       26.66      8.69 o 
   3   8   4       49.24       68.07     10.79 o 
   4   8   4        7.14        0.29     11.16 o 
   5   8   4        0.70       -2.24     11.81 o 
   6   8   4        1.54       -4.77     12.90 o 
   7   8   4        6.05        1.77     13.78 o 
   8   8   4       22.83       13.57     18.69 o 
   9   8   4        1.29       28.97     29.03 o 
 -11   9   4       16.44       17.83     21.77 o 
 -10   9   4       15.69       -4.83     19.56 o 
  -9   9   4      218.67      170.97     22.17 o 
  -8   9   4      801.71      762.32     38.15 o 
  -7   9   4      290.00      269.51     24.05 o 
  -6   9   4      197.61      159.40     19.49 o 
  -5   9   4      136.36      132.73     21.66 o 
  -4   9   4      154.73      136.26     20.98 o 
  -3   9   4       95.85       80.37     17.53 o 
  -2   9   4      139.98      197.60     18.37 o 
  -1   9   4       23.42       10.55     11.67 o 
   0   9   4      172.48      137.35     16.50 o 
   1   9   4      111.25      115.11     13.05 o 
   2   9   4       40.82       52.48     11.79 o 
   3   9   4      231.12      237.02     18.24 o 
   4   9   4        0.53      -11.47     14.25 o 
   5   9   4       11.43       -3.48     15.88 o 
   6   9   4       41.75       33.23     17.15 o 
   7   9   4       10.86       16.24     16.68 o 
   8   9   4       58.93       42.47     36.10 o 
 -10  10   4        0.23        9.04     24.23 o 
  -9  10   4       98.92      101.32     22.73 o 
  -8  10   4      424.62      350.49     28.75 o 
  -7  10   4      248.88      259.34     23.98 o 
  -6  10   4      588.58      682.63     33.82 o 
  -5  10   4     3364.79     3429.57    134.19 o 
  -4  10   4      927.41      917.74     47.21 o 
  -3  10   4      117.42       90.19     21.95 o 
  -2  10   4       86.42       57.17     25.75 o 
  -1  10   4       34.86       43.15     25.94 o 
   0  10   4        1.16        0.56     12.28 o 
   1  10   4        1.92        0.67      9.76 o 
   2  10   4       48.09       58.37     16.27 o 
   3  10   4       62.38       70.65     16.40 o 
   4  10   4       77.93       55.26     18.35 o 
   5  10   4       18.81       18.50     16.59 o 
   6  10   4        5.50        2.26     18.94 o 
   7  10   4        2.84       -1.64     19.63 o 
 -10  11   4        3.14       22.12     22.26 o 
  -9  11   4        0.00       15.26     17.55 o 
  -8  11   4      146.96      152.44     21.75 o 
  -7  11   4      190.53      170.55     21.66 o 
  -6  11   4      101.11       94.15     24.31 o 
  -5  11   4       84.77       48.67     20.41 o 
  -4  11   4       63.71       65.00     20.18 o 
  -3  11   4        1.35      -11.82     17.27 o 
  -2  11   4        0.88      -12.63     16.98 o 
  -1  11   4       51.01       29.74     29.07 o 
   0  11   4      100.14      124.18     19.04 o 
   1  11   4       42.06       36.66     14.87 o 
   2  11   4       98.85       94.62     17.89 o 
   3  11   4      312.76      287.87     33.40 o 
   4  11   4        0.53      -13.67     16.65 o 
   5  11   4       15.69       17.04     18.05 o 
   6  11   4        0.04       -8.97     22.33 o 
   7  11   4       31.16       56.20     25.71 o 
  -9  12   4       11.70       24.69     29.20 o 
  -8  12   4       39.42       16.48     27.21 o 
  -7  12   4       28.51       26.49     23.27 o 
  -6  12   4      111.94      106.97     26.83 o 
  -5  12   4      472.04      487.71     39.78 o 
  -4  12   4       16.25       29.61     20.50 o 
  -3  12   4       12.22        0.77     18.38 o 
  -2  12   4       54.51       84.70     22.60 o 
  -1  12   4       45.27       46.61     19.21 o 
   0  12   4      163.81      129.79     20.28 o 
   1  12   4       68.85      109.74     20.29 o 
   2  12   4        3.55       -7.61     14.57 o 
   3  12   4       11.13       10.38     18.74 o 
   4  12   4        2.99      -16.07     18.88 o 
   5  12   4        0.25       -6.11     21.02 o 
   6  12   4        0.85       -0.41     24.85 o 
  -8  13   4       34.01       29.94     25.79 o 
  -7  13   4        9.44        7.60     22.30 o 
  -6  13   4        3.64       26.13     23.73 o 
  -5  13   4        0.32       15.35     19.68 o 
  -4  13   4        0.90      -14.84     17.24 o 
  -3  13   4       19.76       18.51     20.81 o 
  -2  13   4       19.86       17.87     20.73 o 
  -1  13   4       35.77       28.11     21.64 o 
   0  13   4        3.80       32.33     23.28 o 
   1  13   4        5.71       14.71     21.29 o 
   2  13   4        2.20        3.39     16.77 o 
   3  13   4       14.03        5.69     25.90 o 
   4  13   4      109.65      108.44     27.40 o 
   5  13   4       71.66       65.00     25.61 o 
  -6  14   4        0.81      -28.53     23.49 o 
  -5  14   4      132.60      111.02     27.11 o 
  -4  14   4        1.52       23.05     22.68 o 
  -3  14   4       84.22       68.62     25.25 o 
  -2  14   4       46.19       41.35     22.87 o 
  -1  14   4        3.27       -3.26     21.55 o 
   0  14   4       11.85       12.81     23.15 o 
   1  14   4        2.20      -16.37     22.33 o 
   2  14   4        3.00       10.35     38.49 o 
   3  14   4        7.16       -2.13     19.89 o 
   4  14   4       10.97        1.02     24.66 o 
  -4  15   4       10.82       26.73     25.02 o 
  -3  15   4       48.67       69.12     24.95 o 
  -2  15   4       24.71       26.28     25.02 o 
  -1  15   4       17.61       18.66     22.96 o 
   0  15   4        0.95       -7.98     20.37 o 
   1  15   4        2.98        5.66     25.19 o 
 -14   1   5       12.69       61.22     30.60 o 
 -13   1   5        5.89       28.97     25.16 o 
 -12   1   5      146.67      160.22     18.76 o 
 -11   1   5       54.24       50.12     13.27 o 
 -10   1   5        6.73       -0.42     10.35 o 
  -9   1   5      659.67      705.82     32.53 o 
  -8   1   5      612.22      552.56     22.75 o 
  -7   1   5     1299.41     1475.31     33.26 o 
  -6   1   5        1.68       -5.49      5.92 o 
  -5   1   5     1573.32     1508.26     57.63 o 
  -4   1   5        0.53       -1.20      4.07 o 
  -3   1   5      384.74      334.60     22.70 o 
  -2   1   5        6.12        0.53      5.03 o 
  -1   1   5        0.54        0.87      4.65 o 
   0   1   5      159.36      141.24     13.98 o 
   1   1   5      241.69      337.30     13.07 o 
   2   1   5     1803.82     1974.83     56.82 o 
   3   1   5      724.47      880.58     22.96 o 
   4   1   5        4.76       35.78     10.64 o 
   5   1   5      175.70      199.39     35.57 o 
   6   1   5        2.80       23.78     22.90 o 
   7   1   5      227.05      227.58     32.96 o 
   8   1   5       43.20       41.63     28.12 o 
   9   1   5       56.15       43.68     28.23 o 
  10   1   5        9.48        7.81     28.38 o 
 -13   2   5        0.26       13.52     21.11 o 
 -12   2   5       36.29       49.03     15.87 o 
 -11   2   5        8.48        4.91     12.42 o 
 -10   2   5       31.48       22.71     12.02 o 
  -9   2   5       83.27       85.52     15.48 o 
  -8   2   5      597.11      547.17     26.29 o 
  -7   2   5      947.56      930.66     31.19 o 
  -6   2   5       72.40       87.16     10.45 o 
  -5   2   5     2307.41     2681.55     39.70 o 
  -4   2   5      543.42      679.48     24.96 o 
  -3   2   5    10221.20    11653.74    843.37 o 
  -2   2   5     6079.54     6533.80    956.47 o 
  -1   2   5      691.92      820.84     52.30 o 
   0   2   5      639.47      558.68     23.41 o 
   1   2   5     1605.34     1654.65     23.33 o 
   2   2   5      856.90      889.79     23.86 o 
   3   2   5      679.68      738.94     23.09 o 
   4   2   5        7.10       17.39     10.98 o 
   5   2   5      106.10       98.54     21.67 o 
   6   2   5        7.12       -7.27     20.56 o 
   7   2   5        5.96       -4.66     25.15 o 
   8   2   5       11.43       32.88     21.95 o 
   9   2   5       33.60       37.10     25.59 o 
  10   2   5        6.69       -1.72     25.96 o 
 -13   3   5       29.06       33.07     18.95 o 
 -12   3   5       37.17       36.06     16.43 o 
 -11   3   5       11.22        1.30     13.18 o 
 -10   3   5      173.82      151.96     16.76 o 
  -9   3   5      384.32      428.64     30.42 o 
  -8   3   5      921.43      911.26     29.33 o 
  -7   3   5      745.23      746.06     24.75 o 
  -6   3   5      119.26      152.42     12.13 o 
  -5   3   5     2068.93     2556.95     92.78 o 
  -4   3   5       31.42       22.95      5.90 o 
  -3   3   5        0.35       -3.38      5.65 o 
  -2   3   5      113.49      144.71     15.32 o 
  -1   3   5        3.16       -1.42      4.53 o 
   0   3   5        8.32        2.43      5.50 o 
   1   3   5      168.13      168.74     10.59 o 
   2   3   5     1777.75     1544.51     48.85 o 
   3   3   5      513.22      566.83     22.25 o 
   4   3   5       89.48      115.57     14.78 o 
   5   3   5      297.91      321.56     30.01 o 
   6   3   5        8.03        9.41     21.65 o 
   7   3   5      433.57      399.69     68.49 o 
   8   3   5       26.06       46.76     26.87 o 
   9   3   5       72.22       32.02     24.41 o 
  10   3   5       26.28       27.40     26.72 o 
 -13   4   5        0.04       -1.41     18.93 o 
 -12   4   5        0.02        5.00     16.44 o 
 -11   4   5        0.82       -3.59     12.94 o 
 -10   4   5        4.72       -8.57     11.38 o 
  -9   4   5       60.20       51.89     13.21 o 
  -8   4   5       78.21       64.82     12.17 o 
  -7   4   5       34.87       40.01      9.41 o 
  -6   4   5     2549.91     2871.66    107.78 o 
  -5   4   5      245.71      226.29     12.90 o 
  -4   4   5      369.23      345.17     18.84 o 
  -3   4   5      583.61      590.54     33.32 o 
  -2   4   5      901.15     1048.48     18.89 o 
  -1   4   5      579.04      612.21     18.19 o 
   0   4   5       34.75       37.09      6.83 o 
   1   4   5        9.62       21.69      5.81 o 
   2   4   5      567.79      618.00     15.41 o 
   3   4   5      281.42      277.46     12.76 o 
   4   4   5        3.06       12.01     10.22 o 
   5   4   5        0.96        7.35      9.98 o 
   6   4   5        8.89       17.06     14.21 o 
   7   4   5        1.78      -10.57     13.89 o 
   8   4   5        7.73       10.85     17.50 o 
   9   4   5        2.13       55.34     30.00 o 
  10   4   5        1.78       10.49     25.90 o 
 -13   5   5        1.69        6.20     21.51 o 
 -12   5   5       40.11       44.49     19.54 o 
 -11   5   5       22.96       17.78     14.50 o 
 -10   5   5        2.07        9.49     15.52 o 
  -9   5   5      425.55      518.95     25.35 o 
  -8   5   5        8.15       12.00     10.58 o 
  -7   5   5      221.39      217.14     15.33 o 
  -6   5   5     1507.47     1780.34     55.67 o 
  -5   5   5       28.19       24.30      7.09 o 
  -4   5   5      268.69      242.54     15.28 o 
  -3   5   5      225.86      235.41     14.58 o 
  -2   5   5       18.15       10.56      5.25 o 
  -1   5   5      107.96      135.28      8.97 o 
   0   5   5      437.91      459.80     15.17 o 
   1   5   5       87.09       80.09      8.18 o 
   2   5   5      250.49      236.59     11.78 o 
   3   5   5     1598.48     1673.34     53.16 o 
   4   5   5      129.29      158.92     15.26 o 
   5   5   5       38.69       21.08     12.17 o 
   6   5   5       71.50       75.52     18.27 o 
   7   5   5        5.29        2.86     16.46 o 
   8   5   5        8.49       23.10     16.94 o 
   9   5   5        0.27        3.59     23.09 o 
  10   5   5       11.82       16.91     24.11 o 
 -13   6   5        0.12       12.18     25.40 o 
 -12   6   5       16.59       17.33     24.68 o 
 -11   6   5        8.17       30.82     16.75 o 
 -10   6   5        1.97        8.40     14.04 o 
  -9   6   5       25.26       48.92     12.86 o 
  -8   6   5       13.60       -2.25      9.48 o 
  -7   6   5      121.87      132.85     12.83 o 
  -6   6   5     1737.69     1760.53     57.66 o 
  -5   6   5      541.77      552.34     18.55 o 
  -4   6   5     1173.28     1138.71     35.32 o 
  -3   6   5     3105.65     3181.59     81.53 o 
  -2   6   5      730.30      981.18     79.40 o 
  -1   6   5        9.59       21.16      6.82 o 
   0   6   5      519.37      729.80     34.97 o 
   1   6   5      277.71      311.43     13.38 o 
   2   6   5     1047.33      994.43     39.42 o 
   3   6   5     1315.92     1650.95     77.51 o 
   4   6   5      269.34      260.28     18.12 o 
   5   6   5        4.87       -0.71     10.68 o 
   6   6   5       50.78       50.01     16.00 o 
   7   6   5        0.50        0.95     14.16 o 
   8   6   5        0.04       10.49     16.70 o 
   9   6   5        4.83       11.40     27.93 o 
 -12   7   5        2.74       13.54     22.23 o 
 -11   7   5        6.24        3.43     22.32 o 
 -10   7   5        5.64       15.92     16.34 o 
  -9   7   5      147.32      156.53     28.37 o 
  -8   7   5       40.47       32.92     15.05 o 
  -7   7   5       99.25      110.25     15.88 o 
  -6   7   5      285.18      279.00     20.50 o 
  -5   7   5        6.46       -6.37     12.01 o 
  -4   7   5       26.42       28.98     10.55 o 
  -3   7   5       46.03       52.06     11.01 o 
  -2   7   5       19.28        4.82      9.22 o 
  -1   7   5        0.03       -0.36      8.59 o 
   0   7   5       28.16       16.34      7.10 o 
   1   7   5        3.10       17.07      7.68 o 
   2   7   5      762.45      747.79     26.15 o 
   3   7   5     1058.05     1278.42     33.58 o 
   4   7   5      281.26      259.84     26.90 o 
   5   7   5       63.75       41.15     13.73 o 
   6   7   5      262.59      246.04     19.94 o 
   7   7   5       19.44       13.19     16.88 o 
   8   7   5        2.81      -10.15     20.85 o 
   9   7   5        0.00       -6.55     25.82 o 
 -12   8   5        0.07       18.46     33.85 o 
 -11   8   5        4.86       36.34     25.06 o 
 -10   8   5        3.31        6.14     17.47 o 
  -9   8   5        5.63       -2.37     15.46 o 
  -8   8   5        0.44      -10.82     14.10 o 
  -7   8   5       80.48       71.84     15.73 o 
  -6   8   5       18.86       50.78     18.79 o 
  -5   8   5       79.78       88.26     16.98 o 
  -4   8   5      638.90      674.58     58.40 o 
  -3   8   5      374.04      420.33     22.52 o 
  -2   8   5      364.86      442.49     23.24 o 
  -1   8   5      500.31      514.36     24.70 o 
   0   8   5        0.00        5.90      9.63 o 
   1   8   5       81.00       83.13     11.30 o 
   2   8   5      564.01      696.20     25.33 o 
   3   8   5       60.26       67.15     13.28 o 
   4   8   5        0.54       -2.11     11.60 o 
   5   8   5       28.80       34.47     14.70 o 
   6   8   5       12.12       -2.41     13.65 o 
   7   8   5        6.06       10.91     17.88 o 
   8   8   5       12.41        9.10     26.82 o 
 -11   9   5        8.82       21.50     24.88 o 
 -10   9   5      121.27      166.86     24.66 o 
  -9   9   5       16.49        8.39     15.22 o 
  -8   9   5      409.67      408.16     29.64 o 
  -7   9   5     1132.57      988.88     40.58 o 
  -6   9   5      647.47      718.63     41.65 o 
  -5   9   5        8.87       -6.15     14.51 o 
  -4   9   5       85.54       83.54     18.85 o 
  -3   9   5        2.71       -4.93     10.16 o 
  -2   9   5        4.79        2.29      9.71 o 
  -1   9   5       29.98       26.99     11.94 o 
   0   9   5       68.61       65.18     13.47 o 
   1   9   5        2.07       -1.13      9.40 o 
   2   9   5       38.86       55.46     12.20 o 
   3   9   5       57.78       54.52     16.68 o 
   4   9   5        0.30        2.18     13.58 o 
   5   9   5        0.35      -23.21     15.93 o 
   6   9   5       15.26       19.21     18.35 o 
   7   9   5       80.24      119.19     38.49 o 
 -11  10   5        7.09       22.21     26.32 o 
 -10  10   5        7.07       25.55     18.97 o 
  -9  10   5        1.97      -14.65     16.66 o 
  -8  10   5        4.36        4.25     13.90 o 
  -7  10   5       33.43       17.11     14.53 o 
  -6  10   5      379.39      380.54     34.48 o 
  -5  10   5      629.63      616.34     40.64 o 
  -4  10   5      805.09      876.00     45.71 o 
  -3  10   5      981.63      909.75     45.90 o 
  -2  10   5      435.68      382.29     28.29 o 
  -1  10   5      429.66      588.95     31.00 o 
   0  10   5        0.20       -0.80     10.25 o 
   1  10   5        0.50        8.07     10.34 o 
   2  10   5        1.39        6.77     11.66 o 
   3  10   5       81.42       78.17     20.86 o 
   4  10   5      182.70      244.85     30.67 o 
   5  10   5        0.05        0.95     18.71 o 
   6  10   5        9.29      -13.78     20.49 o 
   7  10   5        0.15      -14.07     25.75 o 
 -10  11   5       20.02       31.73     22.45 o 
  -9  11   5        0.45       13.48     18.87 o 
  -8  11   5       27.36       55.54     17.59 o 
  -7  11   5       59.10       41.62     19.26 o 
  -6  11   5       86.44       98.88     24.47 o 
  -5  11   5        3.91        0.61     16.88 o 
  -4  11   5       28.79       32.88     19.94 o 
  -3  11   5       76.07       78.24     20.91 o 
  -2  11   5       64.73       60.65     15.71 o 
  -1  11   5       89.05      112.60     18.31 o 
   0  11   5      105.52      137.23     19.04 o 
   1  11   5        0.22      -17.78     11.86 o 
   2  11   5        0.76      -20.41     13.61 o 
   3  11   5       21.66       23.48     19.88 o 
   4  11   5       29.84       25.33     17.84 o 
   5  11   5        9.18        2.47     21.41 o 
   6  11   5       15.14       18.92     21.35 o 
  -9  12   5       19.51        7.51     23.19 o 
  -8  12   5       12.98       15.13     22.44 o 
  -7  12   5       31.57       23.53     18.92 o 
  -6  12   5       48.74       13.69     24.02 o 
  -5  12   5       13.09       14.73     20.42 o 
  -4  12   5      451.52      443.46     37.35 o 
  -3  12   5        1.39      -12.85     17.26 o 
  -2  12   5      117.16      128.89     24.40 o 
  -1  12   5       34.92       20.25     15.02 o 
   0  12   5      128.14      113.62     20.09 o 
   1  12   5      131.49      128.50     21.01 o 
   2  12   5       71.65       68.74     23.79 o 
   3  12   5        0.00       -6.48     17.64 o 
   4  12   5        0.95       17.31     21.74 o 
   5  12   5        6.76       -7.78     19.05 o 
   6  12   5        5.45       27.53     25.92 o 
  -8  13   5       70.43       57.13     25.32 o 
  -7  13   5       58.45        7.34     22.23 o 
  -6  13   5       56.35       81.37     31.06 o 
  -5  13   5        3.02      -16.23     17.07 o 
  -4  13   5       31.51       21.16     20.31 o 
  -3  13   5       15.88       10.85     20.46 o 
  -2  13   5       35.22       45.83     21.46 o 
  -1  13   5       82.21       40.64     22.11 o 
   0  13   5       92.38       73.62     19.88 o 
   1  13   5        1.49      -20.51     15.10 o 
   2  13   5       17.40       14.26     19.51 o 
   3  13   5        8.89       -8.37     20.81 o 
   4  13   5        7.26       10.57     25.24 o 
  -6  14   5       32.45       33.16     24.59 o 
  -5  14   5        8.80       38.04     24.74 o 
  -4  14   5       25.17       40.86     20.79 o 
  -3  14   5       67.36       73.04     25.10 o 
  -2  14   5      169.90      203.38     31.44 o 
  -1  14   5        0.11       13.50     20.64 o 
   0  14   5       26.06       13.55     22.86 o 
   1  14   5        4.03       23.36     34.78 o 
   2  14   5       21.04       -7.89     22.38 o 
   3  14   5        5.32        0.15     29.33 o 
  -4  15   5       30.38       26.05     21.30 o 
  -3  15   5        8.25       21.58     24.18 o 
  -2  15   5        1.23      -18.78     20.96 o 
  -1  15   5        2.54       20.81     24.00 o 
   0  15   5        0.72        0.36     21.21 o 
 -14   0   6       43.13       79.37     44.07 o 
 -13   0   6        8.90       -8.69     19.11 o 
 -12   0   6      148.37      145.05     26.59 o 
 -11   0   6      573.16      620.28     42.47 o 
 -10   0   6      147.88      186.09     24.80 o 
  -9   0   6       88.36       65.67     15.95 o 
  -8   0   6      121.35      126.46     19.71 o 
  -7   0   6       12.41       -0.99     10.97 o 
  -6   0   6      431.43      390.79     24.35 o 
  -5   0   6        0.01       -9.81      7.75 o 
  -4   0   6      481.47      386.78     30.00 o 
  -3   0   6     2959.61     3086.03     70.61 o 
  -2   0   6     3086.02     2675.09     57.34 o 
  -1   0   6      548.38      456.07     19.38 o 
   0   0   6     1183.19     1165.63     71.94 o 
   1   0   6     5229.40     5767.25     98.49 o 
   2   0   6      293.11      462.68     14.88 o 
   3   0   6      780.34      905.50     54.15 o 
   4   0   6        0.87       31.86     28.14 o 
   5   0   6      169.15      238.39     42.21 o 
   7   0   6      121.30      101.67     36.37 o 
   8   0   6       11.59       -6.64     31.32 o 
   9   0   6       30.36       14.07     32.39 o 
  10   0   6        1.44       10.09     46.72 o 
 -14   1   6       14.72       46.53     29.45 o 
 -13   1   6       10.46       14.33     18.08 o 
 -12   1   6       50.42       46.32     15.09 o 
 -11   1   6      629.00      619.33     29.72 o 
 -10   1   6       20.77       13.09     11.71 o 
  -9   1   6       61.31       73.28     12.73 o 
  -8   1   6       58.25       55.92     10.44 o 
  -7   1   6       12.66        5.28      7.76 o 
  -6   1   6     1704.10     2118.83     78.33 o 
  -5   1   6       26.66       23.40      5.65 o 
  -4   1   6     1925.52     1984.72     45.42 o 
  -3   1   6     1055.36      835.21    111.23 o 
  -2   1   6      155.89      151.40     27.48 o 
  -1   1   6       30.49       20.62      4.83 o 
   0   1   6       13.35       16.22      7.56 o 
   1   1   6      206.94      200.80     16.48 o 
   2   1   6       49.87       27.79      8.45 o 
   3   1   6        7.31       -5.72     11.86 o 
   4   1   6      371.33      294.70     40.88 o 
   5   1   6       50.10       56.45     25.22 o 
   6   1   6     1690.90     1510.62     59.97 o 
   7   1   6      306.09      276.02     33.86 o 
   8   1   6        8.92       11.81     21.17 o 
   9   1   6      127.72      119.61     30.91 o 
  10   1   6        3.20       -2.97     28.14 o 
 -14   2   6       32.78       29.61     23.91 o 
 -13   2   6        0.26       24.94     18.75 o 
 -12   2   6        0.13        7.13     14.44 o 
 -11   2   6       14.35       20.93     13.66 o 
 -10   2   6        7.57       -2.57     12.16 o 
  -9   2   6        1.43       -3.23     11.81 o 
  -8   2   6       29.84       16.42     10.62 o 
  -7   2   6        2.41       15.75      8.00 o 
  -6   2   6      160.56      177.72      9.57 o 
  -5   2   6        0.00       -6.73      5.22 o 
  -4   2   6      684.83      959.42     63.75 o 
  -3   2   6     2440.68     2621.96    385.85 o 
  -2   2   6      852.72      876.31    170.56 o 
  -1   2   6     1780.22     1622.53     90.10 o 
   0   2   6      105.00       60.90      7.62 o 
   1   2   6      185.74      190.88     12.42 o 
   2   2   6      342.69      334.74     16.47 o 
   3   2   6      625.16      512.20     20.10 o 
   4   2   6       55.82       42.68     19.42 o 
   5   2   6      129.53      113.27     25.81 o 
   6   2   6      392.89      395.85     35.09 o 
   7   2   6      206.25      208.16     30.54 o 
   8   2   6       10.47       10.24     28.63 o 
   9   2   6       14.96       44.72     27.98 o 
  10   2   6        1.56        5.12     30.51 o 
 -13   3   6       37.70       42.33     19.35 o 
 -12   3   6       66.19       37.93     15.58 o 
 -11   3   6      143.78      170.50     18.93 o 
 -10   3   6      345.41      344.18     22.44 o 
  -9   3   6      342.34      319.77     19.95 o 
  -8   3   6        0.50       -8.63      8.41 o 
  -7   3   6     2305.76     3074.33     50.58 o 
  -6   3   6     2037.95     2316.88     46.44 o 
  -5   3   6      289.53      303.35     12.31 o 
  -4   3   6     1014.16     1209.37    137.43 o 
  -3   3   6     3717.02     3882.39    377.37 o 
  -2   3   6     1783.98     1731.05    150.56 o 
  -1   3   6       25.63       35.25      6.68 o 
   0   3   6       17.32        6.28     10.92 o 
   1   3   6       10.10        3.18      6.94 o 
   2   3   6        3.00       -7.70      8.73 o 
   3   3   6       30.48       21.40     11.35 o 
   4   3   6       16.12        4.00     11.53 o 
   5   3   6        4.26       17.62     19.39 o 
   6   3   6        4.42       10.96     22.26 o 
   7   3   6       63.85       48.87     27.19 o 
   8   3   6      342.76      313.53     38.63 o 
   9   3   6       91.23       71.91     33.04 o 
 -13   4   6        4.10        5.82     20.14 o 
 -12   4   6       27.62       31.34     14.37 o 
 -11   4   6      201.69      208.53     20.68 o 
 -10   4   6      157.60      149.47     17.05 o 
  -9   4   6        9.80       -9.36     10.22 o 
  -8   4   6       68.62       55.27     11.17 o 
  -7   4   6       50.04       42.24     10.55 o 
  -6   4   6       95.08       85.52     10.58 o 
  -5   4   6      197.88      212.36     14.09 o 
  -4   4   6      389.83      412.99     31.62 o 
  -3   4   6     1735.12     2063.55    156.84 o 
  -2   4   6     3651.11     3864.63    160.12 o 
  -1   4   6       12.24       -0.08      5.02 o 
   0   4   6        2.83       -2.04      5.12 o 
   1   4   6        4.86       -6.51      5.47 o 
   2   4   6       18.26        6.01      5.82 o 
   3   4   6      635.15      636.18     35.13 o 
   4   4   6       14.21       23.39     13.09 o 
   5   4   6       55.78       51.92     14.72 o 
   6   4   6        2.35        5.81     14.69 o 
   7   4   6      170.64      181.07     23.76 o 
   8   4   6       36.54       38.71     23.98 o 
   9   4   6        8.68       15.37     25.07 o 
 -13   5   6        1.76       29.94     25.09 o 
 -12   5   6      127.78      151.65     19.84 o 
 -11   5   6       36.54       28.93     14.96 o 
 -10   5   6       26.16        8.00     12.32 o 
  -9   5   6        9.88        8.73     10.87 o 
  -8   5   6      263.90      270.62     17.81 o 
  -7   5   6      142.26      140.72     12.99 o 
  -6   5   6      409.78      431.54     18.52 o 
  -5   5   6       43.01       42.99      7.81 o 
  -4   5   6      269.28      183.45     17.52 o 
  -3   5   6      764.64      806.62     57.78 o 
  -2   5   6       49.64       86.26      8.06 o 
  -1   5   6       27.28       10.71      6.24 o 
   0   5   6       67.06       81.68      9.69 o 
   1   5   6       17.65        6.43      6.29 o 
   2   5   6       58.36       46.98      8.05 o 
   3   5   6        1.02       -1.71      9.85 o 
   4   5   6        0.67        3.59     10.56 o 
   5   5   6        6.62        4.79     14.44 o 
   6   5   6        0.77        8.00     14.86 o 
   7   5   6       33.53       22.42     18.35 o 
   8   5   6       90.66       76.58     20.19 o 
   9   5   6       73.51       57.30     29.07 o 
 -13   6   6        1.05      -10.48     20.92 o 
 -12   6   6        5.41       28.42     21.85 o 
 -11   6   6        0.76       -9.80     14.90 o 
 -10   6   6       19.73       24.41     14.69 o 
  -9   6   6       34.40       29.38     15.41 o 
  -8   6   6       68.47       48.82     12.22 o 
  -7   6   6        3.83        5.29      9.11 o 
  -6   6   6      268.77      274.20     17.59 o 
  -5   6   6      176.41      166.72     20.27 o 
  -4   6   6      292.95      314.87     20.66 o 
  -3   6   6      128.44      151.26      8.28 o 
  -2   6   6      267.59      206.08     13.14 o 
  -1   6   6      740.17      786.00     21.51 o 
   0   6   6      395.45      340.26     13.50 o 
   1   6   6      356.77      388.14     15.01 o 
   2   6   6      456.89      543.54     18.19 o 
   3   6   6      173.91      170.76     15.73 o 
   4   6   6       12.72       16.31     14.10 o 
   5   6   6      108.26       99.32     19.01 o 
   6   6   6       76.58       86.93     18.66 o 
   7   6   6       11.12        3.48     14.81 o 
   8   6   6        4.49       17.62     28.99 o 
   9   6   6        1.60       24.45     26.59 o 
 -12   7   6        2.30       28.19     23.72 o 
 -11   7   6        2.44        6.97     17.74 o 
 -10   7   6       56.49       31.60     15.65 o 
  -9   7   6      904.17      993.51     42.37 o 
  -8   7   6      196.14      145.34     19.19 o 
  -7   7   6      206.43      161.61     17.81 o 
  -6   7   6      224.70      239.56     24.69 o 
  -5   7   6      365.84      377.60     21.35 o 
  -4   7   6        9.50        8.36      9.25 o 
  -3   7   6       98.37       74.46     12.17 o 
  -2   7   6        4.02        4.95      8.39 o 
  -1   7   6       29.76        7.27      7.95 o 
   0   7   6       65.26       57.47      8.57 o 
   1   7   6       36.60       50.92      8.95 o 
   2   7   6       95.25       71.10     10.51 o 
   3   7   6       14.69       22.11     11.10 o 
   4   7   6       17.70        6.28     11.17 o 
   5   7   6        3.38        5.78     11.49 o 
   6   7   6       73.08       56.08     18.02 o 
   7   7   6        2.54      -10.16     17.16 o 
   8   7   6       17.23       13.45     18.67 o 
 -12   8   6       18.70       39.73     25.70 o 
 -11   8   6        5.35       -2.83     16.36 o 
 -10   8   6       46.90       31.42     16.69 o 
  -9   8   6       33.37       36.92     16.27 o 
  -8   8   6        0.25      -18.02     12.38 o 
  -7   8   6        5.63       11.22     12.45 o 
  -6   8   6       19.97       26.68     16.33 o 
  -5   8   6       28.52        5.03     11.07 o 
  -4   8   6      128.59      124.19     15.22 o 
  -3   8   6     1122.79     1226.60     81.19 o 
  -2   8   6        0.26        6.17      8.67 o 
  -1   8   6      113.14      142.86     15.54 o 
   0   8   6        1.74        4.21      8.13 o 
   1   8   6        1.71      -11.86      7.97 o 
   2   8   6      113.43      127.74     17.05 o 
   3   8   6       36.06       15.48     14.26 o 
   4   8   6       26.34        8.90     13.22 o 
   5   8   6       49.57       41.87     15.01 o 
   6   8   6        0.80        6.50     17.65 o 
   7   8   6        2.55      -19.54     16.60 o 
   8   8   6        6.17       28.14     21.72 o 
 -11   9   6        1.59       14.35     19.73 o 
 -10   9   6        1.87        1.64     16.07 o 
  -9   9   6       81.38       83.52     17.71 o 
  -8   9   6        9.87       -6.80     15.15 o 
  -7   9   6      753.33      778.37     45.42 o 
  -6   9   6     2325.79     2536.29     75.17 o 
  -5   9   6     1463.43     1515.93     69.42 o 
  -4   9   6      156.42      152.02     18.27 o 
  -3   9   6      838.36      833.12     44.76 o 
  -2   9   6      174.99      150.02     16.68 o 
  -1   9   6        0.69        6.28     10.18 o 
   0   9   6        2.58       -0.65      9.48 o 
   1   9   6       10.53        4.64      9.42 o 
   2   9   6        8.71      -13.19     11.57 o 
   3   9   6       19.86       -3.86     13.54 o 
   4   9   6        8.92       30.36     16.72 o 
   5   9   6       28.00        4.89     15.47 o 
   6   9   6       10.87       -9.36     18.00 o 
   7   9   6       24.33       25.14     27.41 o 
 -11  10   6        0.04       15.42     26.58 o 
 -10  10   6       20.39       38.13     18.32 o 
  -9  10   6        0.22       -1.80     14.79 o 
  -8  10   6        0.01      -19.47     14.64 o 
  -7  10   6        7.02       14.12     18.06 o 
  -6  10   6        0.89        7.92     16.24 o 
  -5  10   6       21.91       25.62     19.71 o 
  -4  10   6     1194.97     1344.44     55.86 o 
  -3  10   6     2322.52     2450.42     60.29 o 
  -2  10   6     1285.26     1275.09     45.47 o 
  -1  10   6       17.62        8.35     13.05 o 
   0  10   6      353.80      396.66     21.79 o 
   1  10   6       11.49       17.28     11.59 o 
   2  10   6      123.51      119.33     19.60 o 
   3  10   6       56.88       43.51     16.60 o 
   4  10   6      103.45      107.00     22.98 o 
   5  10   6       65.06       50.97     24.01 o 
   6  10   6       20.78       51.77     34.78 o 
   7  10   6        0.43       23.36     33.98 o 
 -10  11   6      115.30      100.24     24.08 o 
  -9  11   6       53.41       45.87     18.78 o 
  -8  11   6       21.38       26.55     23.10 o 
  -7  11   6       32.90       72.67     21.21 o 
  -6  11   6     1143.41     1203.65     57.91 o 
  -5  11   6      209.19      220.17     27.97 o 
  -4  11   6       13.68       17.57     17.57 o 
  -3  11   6      150.20      111.62     17.77 o 
  -2  11   6      116.50      115.38     18.53 o 
  -1  11   6        4.09        3.47     11.86 o 
   0  11   6        4.25        6.27     12.72 o 
   1  11   6        0.39      -11.33     13.38 o 
   2  11   6        3.30       -5.12     18.48 o 
   3  11   6        0.30      -15.27     19.02 o 
   4  11   6        6.38        1.06     20.41 o 
   5  11   6       16.56        6.65     23.14 o 
   6  11   6        2.42       12.21     34.51 o 
  -9  12   6        0.75      -17.32     22.24 o 
  -8  12   6       14.55        8.76     29.47 o 
  -7  12   6       48.45       45.64     20.88 o 
  -6  12   6       86.50       80.52     22.34 o 
  -5  12   6        0.00        6.77     17.74 o 
  -4  12   6       30.33       43.29     18.67 o 
  -3  12   6      205.65      182.90     26.14 o 
  -2  12   6      148.80      153.49     19.78 o 
  -1  12   6       25.75       28.32     15.36 o 
   0  12   6        2.12       13.24     14.42 o 
   1  12   6       51.88       41.78     21.29 o 
   2  12   6      144.22      177.17     29.43 o 
   3  12   6       17.08        0.28     19.04 o 
   4  12   6       14.84       -3.14     21.77 o 
   5  12   6        7.74        2.25     23.93 o 
  -8  13   6        4.64      -11.27     22.05 o 
  -7  13   6        0.03        0.54     21.94 o 
  -6  13   6        0.41        0.36     20.58 o 
  -5  13   6        3.16       13.66     20.92 o 
  -4  13   6        8.38        6.02     19.71 o 
  -3  13   6        0.04      -15.19     17.95 o 
  -2  13   6       14.00       12.79     18.26 o 
  -1  13   6       12.78       19.31     15.61 o 
   0  13   6       11.13       -0.57     17.10 o 
   1  13   6        0.02      -12.33     15.50 o 
   2  13   6        2.49      -17.98     21.36 o 
   3  13   6        0.02       35.35     20.74 o 
   4  13   6        0.62      -25.30     16.87 o 
  -6  14   6       19.80       25.30     21.55 o 
  -5  14   6       10.58        6.91     21.29 o 
  -4  14   6        7.86        1.06     19.90 o 
  -3  14   6       33.61       57.14     24.59 o 
  -2  14   6       64.43       69.35     24.26 o 
  -1  14   6        1.46       14.73     20.90 o 
   0  14   6       61.25       68.04     19.52 o 
   1  14   6        6.16       21.91     22.33 o 
   2  14   6       11.56       25.33     24.21 o 
  -3  15   6        0.18      -22.96     20.44 o 
  -2  15   6        0.18       11.15     33.98 o 
  -1  15   6       33.03       45.42     24.93 o 
 -14   1   7        0.07       16.62     18.06 o 
 -13   1   7       13.55       23.45     15.24 o 
 -12   1   7       28.35       26.74     14.49 o 
 -11   1   7       22.67       21.05     13.05 o 
 -10   1   7       12.50       16.27     11.49 o 
  -9   1   7       27.19       13.03     10.11 o 
  -8   1   7       29.39       16.98      9.55 o 
  -7   1   7       32.09       25.87      8.89 o 
  -6   1   7     4888.30     6212.45    139.96 o 
  -5   1   7     2261.56     2666.65     57.24 o 
  -4   1   7        0.52       -2.03      6.75 o 
  -3   1   7     1798.55     1956.30    225.78 o 
  -2   1   7      181.60      130.36     28.14 o 
  -1   1   7     2654.25     2578.88    235.29 o 
   0   1   7       55.05       60.72      8.83 o 
   1   1   7      360.58      411.32     17.48 o 
   2   1   7        0.01        8.52      7.89 o 
   3   1   7        7.96       18.10     15.11 o 
   4   1   7        6.81        9.03     20.09 o 
   5   1   7       86.86       96.81     65.70 o 
   6   1   7       13.23       11.73     22.83 o 
   7   1   7        2.03       21.57     30.79 o 
   8   1   7        9.77        7.51     29.47 o 
   9   1   7        5.29       23.92     29.78 o 
 -14   2   7      209.96      248.60     28.81 o 
 -13   2   7        9.97       35.12     16.59 o 
 -12   2   7      144.06      173.01     20.88 o 
 -11   2   7       85.75       67.58     14.81 o 
 -10   2   7        2.62        1.19     11.87 o 
  -9   2   7      416.27      454.75     23.37 o 
  -8   2   7        0.63      -11.66      7.78 o 
  -7   2   7      122.52      120.51     12.54 o 
  -6   2   7     1047.62     1169.42     54.11 o 
  -5   2   7        2.35       -0.28      6.52 o 
  -4   2   7        3.67        0.24      5.39 o 
  -3   2   7        2.77       -5.23      5.70 o 
  -2   2   7      407.34      393.56     51.50 o 
  -1   2   7     2303.07     2195.16    130.70 o 
   0   2   7     1011.80      862.36     28.51 o 
   1   2   7      143.43       93.83     18.85 o 
   2   2   7      149.71      182.70     14.30 o 
   3   2   7      107.03      117.00     13.10 o 
   4   2   7      564.79      493.05     34.96 o 
   5   2   7      736.52      792.33     65.84 o 
   6   2   7       91.49      108.05     27.06 o 
   7   2   7       42.93       54.32     37.56 o 
   8   2   7       83.07       99.63     34.38 o 
   9   2   7       21.00        7.27     28.91 o 
 -14   3   7        0.45       23.96     21.33 o 
 -13   3   7       14.29       49.75     17.70 o 
 -12   3   7       59.98       54.53     15.38 o 
 -11   3   7       42.41       56.76     17.51 o 
 -10   3   7        0.13      -13.14     11.01 o 
  -9   3   7       29.31       29.96     11.32 o 
  -8   3   7        0.31       -4.13      8.39 o 
  -7   3   7        7.00       -6.78      7.91 o 
  -6   3   7     2612.86     3348.32     95.62 o 
  -5   3   7     3342.03     3996.57    157.55 o 
  -4   3   7     2814.62     3286.29    405.37 o 
  -3   3   7     1724.10     2206.65    253.20 o 
  -2   3   7      231.34      327.11     29.90 o 
  -1   3   7     1778.64     2038.50     90.98 o 
   0   3   7       15.49       22.15      6.26 o 
   1   3   7      111.79       93.62      7.60 o 
   2   3   7        0.42        4.01      9.59 o 
   3   3   7        5.95       13.51     11.45 o 
   4   3   7        0.38        3.52     20.21 o 
   5   3   7       26.62       17.32     22.40 o 
   6   3   7        4.91       17.04     24.86 o 
   7   3   7        0.12      -20.00     23.66 o 
   8   3   7       26.77       39.08     27.74 o 
   9   3   7       22.91       23.05     26.17 o 
 -13   4   7        0.08       -0.04     15.33 o 
 -12   4   7        2.64       -7.68     14.79 o 
 -11   4   7       69.88       67.92     16.57 o 
 -10   4   7        2.00        3.44     12.42 o 
  -9   4   7        0.40      -10.57     11.13 o 
  -8   4   7        0.10        6.88      9.19 o 
  -7   4   7        1.78       -3.45      8.70 o 
  -6   4   7      168.66      146.44     14.01 o 
  -5   4   7       59.87       49.38     12.08 o 
  -4   4   7      412.99      349.06     31.23 o 
  -3   4   7      120.53      101.64     10.56 o 
  -2   4   7      291.19      244.13     11.53 o 
  -1   4   7       10.29       29.19      6.58 o 
   0   4   7       72.88       91.42      8.07 o 
   1   4   7        2.55       -5.02      6.04 o 
   2   4   7       12.43        4.40     10.99 o 
   3   4   7      156.66      155.55     16.54 o 
   4   4   7       15.13       35.16     18.56 o 
   5   4   7        0.17        2.50     20.03 o 
   6   4   7       43.58       41.87     15.87 o 
   7   4   7        0.01       -5.74     17.00 o 
   8   4   7        8.72        7.11     18.62 o 
   9   4   7        6.87       16.61     42.34 o 
 -13   5   7        4.22        6.89     19.23 o 
 -12   5   7       18.14       23.76     18.54 o 
 -11   5   7        7.83       13.58     13.79 o 
 -10   5   7       10.20        8.03     12.15 o 
  -9   5   7        0.57      -14.50      9.67 o 
  -8   5   7       38.20       39.43     10.65 o 
  -7   5   7       42.00       44.20     12.28 o 
  -6   5   7      236.89      316.26     15.46 o 
  -5   5   7      372.61      366.46     25.75 o 
  -4   5   7     3540.58     4184.10    400.18 o 
  -3   5   7     1379.12     1640.08     77.46 o 
  -2   5   7      107.08      121.67      8.91 o 
  -1   5   7      251.37      330.06     19.16 o 
   0   5   7       17.00        9.08      6.69 o 
   1   5   7      193.35      234.64     11.97 o 
   2   5   7        1.21       -2.63      8.53 o 
   3   5   7        1.50        0.41     10.43 o 
   4   5   7        3.20       14.43     14.60 o 
   5   5   7       11.37       25.93     15.80 o 
   6   5   7        4.59      -14.85     18.77 o 
   7   5   7       13.45       -4.00     16.91 o 
   8   5   7        1.25       -8.46     18.93 o 
 -13   6   7      115.59      122.82     31.06 o 
 -12   6   7      378.37      402.25     33.40 o 
 -11   6   7      139.62      161.43     23.17 o 
 -10   6   7        7.17       -0.19     13.95 o 
  -9   6   7       42.85       31.65     13.79 o 
  -8   6   7       11.91       32.86     12.23 o 
  -7   6   7       12.43       21.33     10.44 o 
  -6   6   7       32.08       41.15     10.45 o 
  -5   6   7        7.17       -3.07      8.20 o 
  -4   6   7       99.93      115.34     12.70 o 
  -3   6   7      144.67      128.64      9.32 o 
  -2   6   7        5.08       17.66      7.08 o 
  -1   6   7      131.55      143.09     10.66 o 
   0   6   7      232.27      233.69     12.28 o 
   1   6   7       24.65       40.84      8.39 o 
   2   6   7      178.71      181.25     15.63 o 
   3   6   7       22.70       20.34     11.61 o 
   4   6   7      261.18      265.98     19.35 o 
   5   6   7     1163.90     1338.85     66.60 o 
   6   6   7       11.64        5.43     17.44 o 
   7   6   7       25.60        1.18     16.73 o 
   8   6   7        4.69        3.31     18.77 o 
 -12   7   7       68.48       59.45     19.60 o 
 -11   7   7       34.81       42.99     17.86 o 
 -10   7   7        0.75       -5.81     13.44 o 
  -9   7   7       13.08       27.90     14.77 o 
  -8   7   7        7.94        2.53     12.19 o 
  -7   7   7      225.72      182.63     19.16 o 
  -6   7   7        5.39       -3.91     14.60 o 
  -5   7   7       34.78       26.79     11.09 o 
  -4   7   7       31.08       28.11     11.46 o 
  -3   7   7      839.84      724.78     59.68 o 
  -2   7   7       76.90       58.41     10.92 o 
  -1   7   7       13.04       21.35      9.58 o 
   0   7   7       46.99       30.97      9.40 o 
   1   7   7        0.12        1.30      7.39 o 
   2   7   7        1.79        8.80     10.41 o 
   3   7   7        4.67       16.94     12.08 o 
   4   7   7       35.29       64.87     13.89 o 
   5   7   7        0.05       -3.95     14.22 o 
   6   7   7       11.77      -12.21     20.46 o 
   7   7   7        7.68        3.99     18.66 o 
   8   7   7        0.05      -12.98     19.65 o 
 -12   8   7      210.22      292.14     30.89 o 
 -11   8   7      102.31      109.41     21.86 o 
 -10   8   7        0.01        3.35     17.07 o 
  -9   8   7        0.63       -0.10     14.42 o 
  -8   8   7       62.14       48.74     14.48 o 
  -7   8   7       83.48       63.71     19.22 o 
  -6   8   7       43.50       12.96     20.04 o 
  -5   8   7      234.54      222.16     19.22 o 
  -4   8   7       14.07       25.56     12.66 o 
  -3   8   7       16.51       10.46      9.85 o 
  -2   8   7      275.85      278.82     19.16 o 
  -1   8   7      266.20      285.38     19.42 o 
   0   8   7      141.28      122.56     12.98 o 
   1   8   7        7.16        8.85      9.46 o 
   2   8   7       66.55       88.30     16.36 o 
   3   8   7       26.95       20.62     16.56 o 
   4   8   7      124.72      148.86     20.42 o 
   5   8   7       93.94       71.30     21.20 o 
   6   8   7       14.75        8.23     16.85 o 
   7   8   7        9.11       14.16     27.76 o 
 -11   9   7        0.13        5.12     18.42 o 
 -10   9   7        1.39        5.75     16.68 o 
  -9   9   7        0.20       -1.32     14.49 o 
  -8   9   7       81.21       63.36     19.65 o 
  -7   9   7      187.26      195.68     32.52 o 
  -6   9   7      215.97      260.99     39.69 o 
  -5   9   7     3268.52     3326.89     66.35 o 
  -4   9   7      641.61      672.86     34.83 o 
  -3   9   7      266.55      257.73     20.88 o 
  -2   9   7      440.06      492.98     44.43 o 
  -1   9   7      139.52      138.11     16.64 o 
   0   9   7      171.79      162.58     15.05 o 
   1   9   7       14.53       -6.67     12.47 o 
   2   9   7        3.63       -1.23     12.89 o 
   3   9   7        0.39       -1.03     15.01 o 
   4   9   7        1.79        3.47     15.27 o 
   5   9   7        0.54      -20.46     22.36 o 
   6   9   7        0.79      -34.87     37.70 o 
   7   9   7        0.00      -37.96     26.89 o 
 -11  10   7        0.52       17.35     17.54 o 
 -10  10   7        0.01       -0.68     18.48 o 
  -9  10   7        4.64        0.37     17.49 o 
  -8  10   7       10.90       14.10     17.09 o 
  -7  10   7       13.14        7.60     17.59 o 
  -6  10   7      112.47      127.37     24.02 o 
  -5  10   7      260.50      232.56     27.40 o 
  -4  10   7       10.11       10.28     12.19 o 
  -3  10   7      197.49      195.15     19.58 o 
  -2  10   7      680.32      643.46     60.75 o 
  -1  10   7      434.51      418.02     26.46 o 
   0  10   7        5.59        9.13     11.26 o 
   1  10   7       41.72       23.83     14.83 o 
   2  10   7        1.35       11.62     15.84 o 
   3  10   7        8.71       -1.13     16.94 o 
   4  10   7        0.55      -13.61     17.07 o 
   5  10   7       69.34       50.97     32.92 o 
   6  10   7        0.38        9.82     32.65 o 
 -10  11   7        0.38      -19.07     20.55 o 
  -9  11   7       17.07       21.45     22.15 o 
  -8  11   7       50.25       50.58     22.99 o 
  -7  11   7       19.28       30.09     19.87 o 
  -6  11   7       33.92       34.24     18.56 o 
  -5  11   7       39.78       43.15     24.82 o 
  -4  11   7       85.58       80.91     20.82 o 
  -3  11   7      200.79      183.03     37.20 o 
  -2  11   7      261.52      224.39     21.14 o 
  -1  11   7       15.58        8.44     14.40 o 
   0  11   7      124.73      146.62     16.60 o 
   1  11   7      162.87      161.56     28.14 o 
   2  11   7        2.79        1.84     16.46 o 
   3  11   7        2.15       -7.37     22.56 o 
   4  11   7        0.14       -7.30     21.08 o 
   5  11   7        0.74        4.41     24.45 o 
  -9  12   7       18.16      -14.08     21.07 o 
  -8  12   7       10.79       -3.69     19.71 o 
  -7  12   7       21.66       29.32     18.45 o 
  -6  12   7       15.21       18.80     18.21 o 
  -5  12   7        5.54       -4.03     19.11 o 
  -4  12   7       26.31       25.65     21.90 o 
  -3  12   7        5.10        1.67     12.65 o 
  -2  12   7       73.35       73.15     16.25 o 
  -1  12   7       23.17       -1.65     13.40 o 
   0  12   7       14.99        2.08     15.04 o 
   1  12   7        0.49       -5.87     20.85 o 
   2  12   7      206.04      207.11     31.41 o 
   3  12   7        8.57       14.89     23.12 o 
   4  12   7       24.72       34.70     26.28 o 
  -8  13   7       30.39       41.01     25.70 o 
  -7  13   7       11.22        9.39     19.44 o 
  -6  13   7       65.62       82.66     22.66 o 
  -5  13   7      394.34      332.42     68.22 o 
  -4  13   7       72.42       63.09     23.27 o 
  -3  13   7        1.29       19.48     20.52 o 
  -2  13   7        3.13       -5.74     12.66 o 
  -1  13   7        4.03       16.62     14.49 o 
   0  13   7       50.41       66.34     22.50 o 
   1  13   7       73.34       39.80     39.29 o 
   2  13   7        0.54        1.68     20.73 o 
   3  13   7        0.35       -1.80     21.83 o 
  -6  14   7        0.12        4.90     20.45 o 
  -5  14   7        1.04       -3.05     17.17 o 
  -4  14   7        1.35       -7.45     20.30 o 
  -3  14   7        1.44      -10.62     20.65 o 
  -2  14   7        0.12        8.96     19.71 o 
  -1  14   7       18.00       26.46     17.00 o 
   0  14   7       54.05       61.05     27.09 o 
   1  14   7        9.08       11.39     20.97 o 
 -14   0   8      392.84      438.74     51.23 o 
 -13   0   8      826.49      771.02    142.95 o 
 -12   0   8      816.04      912.85     74.60 o 
 -11   0   8      124.61      133.57     25.53 o 
 -10   0   8      974.00     1027.75     50.43 o 
  -9   0   8      497.79      504.33     33.20 o 
  -8   0   8      473.09      483.15     30.49 o 
  -7   0   8      744.93      930.87     39.41 o 
  -6   0   8      750.72      710.38     45.93 o 
  -5   0   8      537.29      571.02     39.82 o 
  -4   0   8       18.95       -8.23      9.29 o 
  -3   0   8       63.45       34.78     13.01 o 
  -2   0   8      404.37      298.65     19.11 o 
  -1   0   8      131.44       84.84      9.37 o 
   0   0   8      158.29      101.04     25.62 o 
   1   0   8       19.50        6.95      7.83 o 
   2   0   8      358.68      361.56     36.63 o 
   3   0   8       97.00      135.92     30.53 o 
   4   0   8      560.60      593.85     57.34 o 
   5   0   8       63.33      116.54     34.78 o 
   6   0   8       11.82      -13.80     26.81 o 
   7   0   8        7.04       -9.82     36.37 o 
   8   0   8      546.85      599.42     69.82 o 
   9   0   8      197.43      160.87     46.99 o 
 -14   1   8       42.11       63.51     19.26 o 
 -13   1   8      152.96      138.93     30.04 o 
 -12   1   8       96.33       88.49     17.42 o 
 -11   1   8       40.23       38.90     14.62 o 
 -10   1   8        2.28        6.96     12.08 o 
  -9   1   8       12.10        0.92      9.56 o 
  -8   1   8       80.61       91.32     12.10 o 
  -7   1   8       24.18       32.28      8.76 o 
  -6   1   8      178.69      315.39     54.57 o 
  -5   1   8      200.50      246.89     22.56 o 
  -4   1   8     1212.35     1519.23    297.72 o 
  -3   1   8      287.74      307.05     65.57 o 
  -2   1   8     4569.82     4557.79    709.19 o 
  -1   1   8       15.71       -2.39     12.45 o 
   0   1   8     1296.98     1155.81    110.24 o 
   1   1   8      312.77      335.36     16.09 o 
   2   1   8       65.88       95.22     17.97 o 
   3   1   8      402.11      425.46     32.08 o 
   4   1   8      325.42      384.20     33.71 o 
   5   1   8        0.80       -1.76     22.66 o 
   6   1   8       57.22       86.74     26.38 o 
   7   1   8       12.00       34.24     25.06 o 
   8   1   8        0.55        9.36     26.49 o 
   9   1   8        6.29       24.74     31.69 o 
 -14   2   8       66.83       82.56     20.88 o 
 -13   2   8      373.30      477.21     31.97 o 
 -12   2   8       35.59       37.62     16.43 o 
 -11   2   8       20.30       32.80     13.70 o 
 -10   2   8       45.71       40.39     12.83 o 
  -9   2   8       37.92       29.14     11.10 o 
  -8   2   8      290.81      277.41     18.13 o 
  -7   2   8      175.28      203.71     14.83 o 
  -6   2   8       52.56       35.07      8.47 o 
  -5   2   8      640.19      688.80     47.45 o 
  -4   2   8      997.89      941.68    176.53 o 
  -3   2   8       23.30       25.01      8.36 o 
  -2   2   8       50.60       25.50      8.76 o 
  -1   2   8       26.28        8.24      5.74 o 
   0   2   8       84.32       70.00      9.50 o 
   1   2   8       52.54       31.35      9.43 o 
   2   2   8       36.45       33.47     11.07 o 
   3   2   8       30.89        5.63     15.65 o 
   4   2   8       24.55        6.26     19.77 o 
   5   2   8        0.01        4.89     23.72 o 
   6   2   8        0.17      -14.78     19.69 o 
   7   2   8       14.76       17.46     24.85 o 
   8   2   8      130.62      124.55     32.84 o 
 -14   3   8        1.19       26.86     17.89 o 
 -13   3   8        6.37       11.52     15.72 o 
 -12   3   8       54.92       67.60     16.74 o 
 -11   3   8        0.47       -1.38     12.09 o 
 -10   3   8       32.48       42.91     12.90 o 
  -9   3   8        4.70       -2.33      9.44 o 
  -8   3   8       69.22       51.12     10.36 o 
  -7   3   8      280.99      289.12     16.25 o 
  -6   3   8      206.02      268.91     22.71 o 
  -5   3   8      525.63      815.36     73.68 o 
  -4   3   8     3791.61     4438.45    573.55 o 
  -3   3   8      651.51      558.33    117.73 o 
  -2   3   8       75.28       96.91     16.27 o 
  -1   3   8     3432.79     3900.42    183.53 o 
   0   3   8     2886.04     3102.12    100.16 o 
   1   3   8       38.45       26.86     12.63 o 
   2   3   8      169.55      179.77     16.09 o 
   3   3   8        7.31        5.06     17.22 o 
   4   3   8       60.00       94.23     21.84 o 
   5   3   8       65.71       60.04     24.77 o 
   6   3   8        0.64      -16.70     20.97 o 
   7   3   8        1.85        6.38     22.45 o 
   8   3   8        1.16       -8.28     30.12 o 
 -13   4   8        8.93       16.08     16.59 o 
 -12   4   8      130.82      130.52     19.43 o 
 -11   4   8       65.81       56.36     15.30 o 
 -10   4   8      992.15     1091.90     47.21 o 
  -9   4   8       46.32       25.58     11.68 o 
  -8   4   8      317.10      280.79     18.42 o 
  -7   4   8      566.63      674.34     21.50 o 
  -6   4   8      129.27      120.99     14.09 o 
  -5   4   8        1.98        6.69      7.86 o 
  -4   4   8      774.48      734.26     70.77 o 
  -3   4   8       13.27       15.98      8.09 o 
  -2   4   8        6.10       -1.77      5.34 o 
  -1   4   8        1.29       -0.02      6.10 o 
   0   4   8       93.32      101.13      9.35 o 
   1   4   8        4.51        4.94     10.17 o 
   2   4   8       97.71      102.52     14.30 o 
   3   4   8       11.18       28.83     18.83 o 
   4   4   8      105.34       94.74     23.52 o 
   5   4   8       32.65        4.84     21.85 o 
   6   4   8       41.07       17.60     27.17 o 
   7   4   8       41.56       53.12     19.61 o 
   8   4   8        2.03        8.26     20.24 o 
 -13   5   8       11.19       14.01     19.31 o 
 -12   5   8        4.71        8.25     16.80 o 
 -11   5   8        1.37        2.24     15.76 o 
 -10   5   8        7.09        9.15     12.30 o 
  -9   5   8        4.21        7.62     10.61 o 
  -8   5   8       59.61       55.14     12.31 o 
  -7   5   8       43.53       23.24     10.42 o 
  -6   5   8      115.75      109.45     12.70 o 
  -5   5   8      224.20      205.85     21.12 o 
  -4   5   8      222.55      284.45     27.75 o 
  -3   5   8      597.41      680.12     40.62 o 
  -2   5   8       74.16       75.05      8.41 o 
  -1   5   8      188.74      247.99     13.23 o 
   0   5   8      223.49      270.96     14.01 o 
   1   5   8        5.61        9.74      9.11 o 
   2   5   8       15.77        0.76      9.32 o 
   3   5   8       35.92       18.53     11.47 o 
   4   5   8       69.06       76.56     18.43 o 
   5   5   8        0.18       -5.07     15.69 o 
   6   5   8        6.75       -7.70     17.04 o 
   7   5   8        0.46        0.71     17.04 o 
   8   5   8        0.65        6.24     19.47 o 
 -13   6   8        4.04       15.60     19.97 o 
 -12   6   8       25.63       35.24     18.13 o 
 -11   6   8       43.99       40.98     17.25 o 
 -10   6   8       36.16       38.64     15.71 o 
  -9   6   8       24.72        7.46     12.73 o 
  -8   6   8       20.03       15.13     13.18 o 
  -7   6   8      221.72      207.90     30.40 o 
  -6   6   8      858.06      917.11     65.34 o 
  -5   6   8        3.35       -3.32      8.33 o 
  -4   6   8       14.15       10.03      9.75 o 
  -3   6   8       70.60       73.76     10.75 o 
  -2   6   8       54.67       33.61      8.02 o 
  -1   6   8       68.38       83.72     10.04 o 
   0   6   8      172.79      134.83     10.90 o 
   1   6   8       23.55       19.33      9.73 o 
   2   6   8       77.42      100.33     13.90 o 
   3   6   8        2.89       16.36     11.58 o 
   4   6   8       36.86       33.08     16.02 o 
   5   6   8        0.81        4.81     16.13 o 
   6   6   8       12.98       11.38     16.55 o 
   7   6   8        4.63       12.34     20.74 o 
 -12   7   8       72.01       62.05     21.12 o 
 -11   7   8        5.92       21.24     15.97 o 
 -10   7   8        4.05        1.12     13.19 o 
  -9   7   8        3.78        1.79     12.19 o 
  -8   7   8       24.68       17.71     12.27 o 
  -7   7   8      270.73      252.06     29.86 o 
  -6   7   8      396.11      370.61     27.78 o 
  -5   7   8       27.95       12.47      9.45 o 
  -4   7   8      647.82      732.61     48.57 o 
  -3   7   8        7.72        2.57      9.00 o 
  -2   7   8      224.02      261.58     18.12 o 
  -1   7   8       11.35       20.86      9.57 o 
   0   7   8        0.38        4.87      7.71 o 
   1   7   8       11.93       15.91     10.96 o 
   2   7   8       54.79       93.81     13.39 o 
   3   7   8        9.37       14.15     12.22 o 
   4   7   8       22.49        2.08     14.15 o 
   5   7   8        0.73        2.30     16.81 o 
   6   7   8        0.99      -16.46     15.51 o 
   7   7   8       10.93       27.16     17.39 o 
 -12   8   8        0.96       19.99     20.64 o 
 -11   8   8       21.42       18.55     18.44 o 
 -10   8   8       22.73       19.67     15.53 o 
  -9   8   8       91.92      105.82     18.88 o 
  -8   8   8       38.51       10.30     14.58 o 
  -7   8   8      272.59      255.47     28.50 o 
  -6   8   8      436.74      442.94     28.19 o 
  -5   8   8      505.17      480.86     36.08 o 
  -4   8   8      914.89      951.71     69.89 o 
  -3   8   8      174.65      149.06     15.80 o 
  -2   8   8        1.06        0.51      9.34 o 
  -1   8   8       11.98        5.88     10.42 o 
   0   8   8        4.91        5.12      8.65 o 
   1   8   8       33.48       43.13     12.57 o 
   2   8   8        6.92       15.09     14.24 o 
   3   8   8        0.18       13.06     14.99 o 
   4   8   8        1.25       -2.78     25.48 o 
   5   8   8       14.10        8.78     21.93 o 
   6   8   8       22.95       32.95     26.56 o 
   7   8   8        2.95      -14.76     24.30 o 
 -11   9   8        0.12      -10.27     15.08 o 
 -10   9   8        0.06        0.05     15.63 o 
  -9   9   8        0.32       -5.13     17.36 o 
  -8   9   8        2.08       -2.67     17.39 o 
  -7   9   8        5.83       -7.19     13.71 o 
  -6   9   8       22.42       23.25     15.24 o 
  -5   9   8      350.22      368.67     33.61 o 
  -4   9   8     1155.65     1267.85     88.66 o 
  -3   9   8      192.67      181.60     18.22 o 
  -2   9   8      685.30      816.36     49.54 o 
  -1   9   8     2078.29     2198.02    268.25 o 
   0   9   8      561.75      588.97     25.41 o 
   1   9   8       21.93       23.70     12.69 o 
   2   9   8       18.96       25.06     15.86 o 
   3   9   8        5.91      -11.76     14.91 o 
   4   9   8        9.87       22.49     15.70 o 
   5   9   8        4.32       25.81     21.08 o 
   6   9   8        1.21      -10.19     26.26 o 
 -11  10   8       17.42       25.02     19.39 o 
 -10  10   8       64.07       65.27     22.97 o 
  -9  10   8        0.00        7.88     17.89 o 
  -8  10   8      116.19      131.54     23.62 o 
  -7  10   8        2.05      -20.41     13.61 o 
  -6  10   8       24.10       14.71     17.52 o 
  -5  10   8      192.64      247.21     22.11 o 
  -4  10   8      691.39      716.09     67.36 o 
  -3  10   8      637.90      662.26     46.10 o 
  -2  10   8      247.03      195.97     19.63 o 
  -1  10   8      189.55      206.66     20.12 o 
   0  10   8      166.46      147.19     19.23 o 
   1  10   8       18.47        4.74     13.35 o 
   2  10   8       14.56       10.18     14.82 o 
   3  10   8        8.47       25.43     16.13 o 
   4  10   8       37.91       29.75     26.34 o 
   5  10   8        1.62       13.62     26.92 o 
 -10  11   8        0.27       -3.53     19.69 o 
  -9  11   8        7.94       -2.89     19.46 o 
  -8  11   8       24.37       10.92     19.89 o 
  -7  11   8       34.27       28.40     19.20 o 
  -6  11   8       25.26       28.89     17.03 o 
  -5  11   8      107.68       96.37     20.91 o 
  -4  11   8      304.18      320.42     25.66 o 
  -3  11   8      429.84      415.28     27.18 o 
  -2  11   8       73.49       74.37     16.94 o 
  -1  11   8     1102.71     1135.92     46.67 o 
   0  11   8      179.40      169.71     20.33 o 
   1  11   8        0.00      -13.56     12.75 o 
   2  11   8        0.09      -22.84     20.15 o 
   3  11   8       13.10      -17.24     21.75 o 
   4  11   8        0.01       -7.01     21.39 o 
  -9  12   8       66.84       80.07     43.93 o 
  -8  12   8       78.72       39.79     20.74 o 
  -7  12   8       10.08       -9.69     16.04 o 
  -6  12   8        1.00       -0.75     18.72 o 
  -5  12   8        3.83       -0.80     15.98 o 
  -4  12   8        7.71        2.84     12.53 o 
  -3  12   8       17.42       15.76     14.07 o 
  -2  12   8       10.72       12.78     13.53 o 
  -1  12   8       14.82        7.25     15.06 o 
   0  12   8       12.15       -5.13     17.14 o 
   1  12   8        0.04       -4.03     17.22 o 
   2  12   8        5.12       28.75     23.65 o 
   3  12   8        3.85        5.03     27.21 o 
  -7  13   8       11.53        0.12     18.31 o 
  -6  13   8       10.51       13.91     19.20 o 
  -5  13   8        2.67        5.15     18.43 o 
  -4  13   8       57.96       47.61     21.49 o 
  -3  13   8        7.73       -6.85     12.51 o 
  -2  13   8        0.14        1.23     14.95 o 
  -1  13   8        0.23       -1.56     17.14 o 
   0  13   8        5.99      -17.82     18.75 o 
   1  13   8       13.95       15.00     21.07 o 
   2  13   8        7.24        9.23     21.22 o 
  -5  14   8       21.57       16.48     19.96 o 
  -4  14   8        1.36        3.21     18.36 o 
  -3  14   8       11.58        3.92     18.56 o 
  -2  14   8       13.30       -1.01     14.86 o 
  -1  14   8       14.67        9.53     20.15 o 
   0  14   8       41.60       43.16     22.49 o 
 -14   1   9       62.97       66.83     19.12 o 
 -13   1   9       17.41       30.30     14.57 o 
 -12   1   9      149.16      191.82     20.80 o 
 -11   1   9       13.40       18.19     12.77 o 
 -10   1   9       65.28       39.59     13.26 o 
  -9   1   9       17.72        8.05      9.97 o 
  -8   1   9       74.68       80.90     12.22 o 
  -7   1   9        0.31      -11.07     12.18 o 
  -6   1   9       57.70       35.01     12.92 o 
  -5   1   9        0.09        0.80     16.46 o 
  -4   1   9      231.58      240.80     21.77 o 
  -3   1   9      906.09      914.82    164.85 o 
  -2   1   9        0.18       -8.03      5.50 o 
  -1   1   9        0.00        0.86      4.19 o 
   0   1   9        0.48       -5.51      8.43 o 
   1   1   9      337.89      358.11     17.39 o 
   2   1   9      665.93      729.83     37.45 o 
   3   1   9        4.06      -17.42     18.10 o 
   4   1   9       27.54       19.08     23.93 o 
   5   1   9       93.75       94.95     25.70 o 
   6   1   9        2.50       -2.43     26.35 o 
   7   1   9        0.06      -19.38     22.30 o 
   8   1   9        0.22       22.57     30.78 o 
 -14   2   9       17.38       37.52     17.44 o 
 -13   2   9       84.66       83.33     19.35 o 
 -12   2   9      182.67      175.45     21.77 o 
 -11   2   9      305.30      294.34     23.53 o 
 -10   2   9       73.89       63.73     13.86 o 
  -9   2   9       52.33       37.02     11.47 o 
  -8   2   9      514.80      585.18     24.96 o 
  -7   2   9       15.31        1.37     11.39 o 
  -6   2   9      771.15      900.29     63.11 o 
  -5   2   9      229.65      230.60     41.41 o 
  -4   2   9     1912.09     2111.10    329.71 o 
  -3   2   9     1519.19     1411.88    379.35 o 
  -2   2   9      563.75      682.84     84.30 o 
  -1   2   9        4.04       -0.98      5.60 o 
   0   2   9       54.85       57.18      9.32 o 
   1   2   9        1.66        9.99      9.64 o 
   2   2   9        2.88       23.55     16.07 o 
   3   2   9        5.19       14.88     28.14 o 
   4   2   9       80.15       78.02     25.99 o 
   5   2   9       74.62       13.66     25.47 o 
   6   2   9       20.53       -7.40     22.79 o 
   7   2   9       26.91       19.56     30.22 o 
   8   2   9        2.45        4.43     29.05 o 
 -14   3   9       32.48       53.69     18.30 o 
 -13   3   9       89.62      111.33     20.50 o 
 -12   3   9      165.49      188.24     20.82 o 
 -11   3   9       33.08       19.33     14.01 o 
 -10   3   9       25.77       17.87     12.00 o 
  -9   3   9        0.54       -7.35     10.18 o 
  -8   3   9       25.97       19.45     10.19 o 
  -7   3   9        6.93       -2.68      8.09 o 
  -6   3   9        3.42       10.16      8.46 o 
  -5   3   9       23.47       29.81      7.50 o 
  -4   3   9      158.11      150.73     12.45 o 
  -3   3   9      461.04      373.47     80.57 o 
  -2   3   9      428.54      457.54     51.90 o 
  -1   3   9      313.07      415.59     16.40 o 
   0   3   9       32.91       33.88      9.62 o 
   1   3   9      504.66      593.03     23.71 o 
   2   3   9      196.44      250.22     25.88 o 
   3   3   9        0.04       23.95     19.73 o 
   4   3   9       53.21       34.47     20.13 o 
   5   3   9      124.74      111.51     26.47 o 
   6   3   9        6.35       -9.57     22.34 o 
   7   3   9        0.79      -21.78     24.81 o 
   8   3   9        0.07      -21.74     26.10 o 
 -14   4   9        0.39       37.89     22.08 o 
 -13   4   9        3.61       10.15     16.60 o 
 -12   4   9       39.51       49.89     17.15 o 
 -11   4   9       10.83       17.83     13.02 o 
 -10   4   9        5.21       -8.26     12.17 o 
  -9   4   9      280.71      315.32     20.84 o 
  -8   4   9      102.77       79.43     11.89 o 
  -7   4   9       77.29       93.45     13.89 o 
  -6   4   9       60.05       68.68     10.94 o 
  -5   4   9        9.11        7.14      8.02 o 
  -4   4   9       58.52       79.43     12.25 o 
  -3   4   9      448.06      347.74     30.88 o 
  -2   4   9      405.55      335.35     29.77 o 
  -1   4   9      321.43      368.75     39.10 o 
   0   4   9        0.11       -2.27      6.72 o 
   1   4   9        1.83      -13.73      9.15 o 
   2   4   9        5.46       -1.04     11.63 o 
   3   4   9        3.38      -22.20     14.80 o 
   4   4   9        0.31      -24.20     19.77 o 
   5   4   9        6.98      -23.08     21.68 o 
   6   4   9       12.40        9.48     23.23 o 
   7   4   9        2.59       21.27     20.58 o 
 -13   5   9       56.03       42.30     19.57 o 
 -12   5   9        2.38       17.30     15.30 o 
 -11   5   9       97.29       67.20     16.93 o 
 -10   5   9        1.70       12.14     15.35 o 
  -9   5   9       18.81       18.93     11.15 o 
  -8   5   9       39.37       34.47     12.42 o 
  -7   5   9        0.13        1.73      9.01 o 
  -6   5   9        0.25       -3.98      8.76 o 
  -5   5   9       15.84        7.14      7.65 o 
  -4   5   9       67.58       63.68      9.77 o 
  -3   5   9       88.55       89.73      8.83 o 
  -2   5   9     1456.33     1545.04    122.84 o 
  -1   5   9     1776.40     2199.98    119.93 o 
   0   5   9      103.41       88.03     11.80 o 
   1   5   9        4.42        0.78      8.85 o 
   2   5   9      150.53      175.95     15.90 o 
   3   5   9        8.45        0.48     14.46 o 
   4   5   9       32.59       14.67     14.23 o 
   5   5   9       29.89       32.22     19.00 o 
   6   5   9        5.22        0.54     25.65 o 
   7   5   9       10.69       -5.98     20.15 o 
 -13   6   9       23.32       24.15     20.80 o 
 -12   6   9        2.13        9.27     17.51 o 
 -11   6   9      429.71      444.06     33.95 o 
 -10   6   9      459.80      420.56     30.70 o 
  -9   6   9      140.40       99.75     17.51 o 
  -8   6   9       81.22       88.45     19.05 o 
  -7   6   9        3.15       -1.09     10.52 o 
  -6   6   9        2.31       -2.84      9.22 o 
  -5   6   9      282.64      248.95     17.83 o 
  -4   6   9       18.29       12.66      8.67 o 
  -3   6   9       33.72       50.24     12.15 o 
  -2   6   9      117.95      117.58     12.96 o 
  -1   6   9      543.99      602.30     28.70 o 
   0   6   9       17.15       20.23      9.21 o 
   1   6   9        8.02        6.92     10.48 o 
   2   6   9        2.57       -6.48     10.79 o 
   3   6   9        3.29        1.39     14.64 o 
   4   6   9        7.53      -15.07     14.76 o 
   5   6   9        4.48       -7.56     14.99 o 
   6   6   9        3.83      -21.16     15.59 o 
   7   6   9       41.01       12.70     21.13 o 
 -12   7   9        0.62       16.15     17.51 o 
 -11   7   9      193.56      178.42     23.74 o 
 -10   7   9      137.52      133.83     21.27 o 
  -9   7   9       40.29       32.49     16.84 o 
  -8   7   9       11.17       -9.84     14.29 o 
  -7   7   9        0.03       -5.79     11.08 o 
  -6   7   9        0.90        4.17     10.64 o 
  -5   7   9       50.67       38.27     10.69 o 
  -4   7   9        0.08        0.60      8.46 o 
  -3   7   9      133.78      125.79     16.76 o 
  -2   7   9       11.00        1.19      8.42 o 
  -1   7   9      307.42      281.26     18.55 o 
   0   7   9        1.59        4.86      9.80 o 
   1   7   9       23.45       30.41     12.29 o 
   2   7   9        0.59       -5.18     10.93 o 
   3   7   9        0.01       -3.76     14.69 o 
   4   7   9       30.76       16.90     17.47 o 
   5   7   9       48.98       46.86     18.63 o 
   6   7   9       43.37       33.25     21.38 o 
 -12   8   9       21.51       25.17     17.63 o 
 -11   8   9       28.02       19.75     15.55 o 
 -10   8   9      261.68      236.19     25.11 o 
  -9   8   9      270.78      288.21     30.71 o 
  -8   8   9       91.95       96.17     21.62 o 
  -7   8   9       47.11       61.98     13.99 o 
  -6   8   9      446.97      516.77     42.51 o 
  -5   8   9      348.14      352.31     25.54 o 
  -4   8   9       59.02       43.97     12.13 o 
  -3   8   9      715.26      666.69     81.25 o 
  -2   8   9      174.27      160.71     16.96 o 
  -1   8   9       29.88       25.17     11.85 o 
   0   8   9       54.52       59.01     13.88 o 
   1   8   9        3.38       -3.45     12.19 o 
   2   8   9        0.37       -2.31     13.20 o 
   3   8   9       12.04       23.61     19.06 o 
   4   8   9        3.22        0.78     20.61 o 
   5   8   9       18.96       19.09     22.51 o 
   6   8   9       12.21       -2.56     28.94 o 
 -11   9   9        2.10       20.38     17.84 o 
 -10   9   9       42.16       41.50     21.67 o 
  -9   9   9       86.65      100.32     45.66 o 
  -8   9   9        0.18        7.50     16.40 o 
  -7   9   9        0.02       -6.21     12.77 o 
  -6   9   9        1.06       -1.84     11.76 o 
  -5   9   9       83.78       94.13     19.05 o 
  -4   9   9        0.67        2.81     10.98 o 
  -3   9   9      351.04      339.27     26.97 o 
  -2   9   9      676.30      653.78     30.19 o 
  -1   9   9      375.32      447.15     39.40 o 
   0   9   9      117.44      108.22     17.48 o 
   1   9   9      353.03      412.10     27.49 o 
   2   9   9        0.07       -9.48     15.47 o 
   3   9   9       60.00       89.34     20.86 o 
   4   9   9       26.14       18.42     21.84 o 
   5   9   9        9.05       10.84     24.97 o 
 -11  10   9       67.88       90.23     26.80 o 
 -10  10   9        5.24        3.58     19.90 o 
  -9  10   9        0.47       11.22     17.33 o 
  -8  10   9       13.79       20.66     18.67 o 
  -7  10   9        4.17      -18.26     15.12 o 
  -6  10   9      292.71      235.68     21.68 o 
  -5  10   9       46.52       34.58     13.40 o 
  -4  10   9      111.07      132.71     17.19 o 
  -3  10   9      448.12      481.77     43.48 o 
  -2  10   9      511.59      584.66     37.20 o 
  -1  10   9       43.86       57.49     15.11 o 
   0  10   9       29.34       29.35     13.48 o 
   1  10   9       38.85       62.35     16.16 o 
   2  10   9       20.35       16.99     16.58 o 
   3  10   9        8.81       28.03     17.89 o 
   4  10   9        0.25      -19.56     22.90 o 
   5  10   9        0.12        2.84     27.09 o 
 -10  11   9       18.13       20.94     19.50 o 
  -9  11   9        7.73        9.16     22.03 o 
  -8  11   9        2.10        4.01     16.46 o 
  -7  11   9       25.34       11.63     15.82 o 
  -6  11   9       43.00       40.90     19.61 o 
  -5  11   9       12.48       12.40     13.43 o 
  -4  11   9       38.77       22.60     12.92 o 
  -3  11   9       10.92        4.18     12.79 o 
  -2  11   9        4.87        5.88     11.91 o 
  -1  11   9      114.09      111.61     18.13 o 
   0  11   9      280.59      239.40     30.98 o 
   1  11   9       42.04       29.86     16.29 o 
   2  11   9       30.00       43.34     23.83 o 
   3  11   9       80.03      105.77     28.81 o 
   4  11   9        0.23       10.88     24.16 o 
  -9  12   9        0.11      -11.21     19.14 o 
  -8  12   9       20.79       18.86     21.64 o 
  -7  12   9        1.23       -3.58     15.77 o 
  -6  12   9       80.14       85.42     23.14 o 
  -5  12   9        0.06       15.13     18.54 o 
  -4  12   9        1.01      -10.11     12.93 o 
  -3  12   9        3.91        1.26     12.26 o 
  -2  12   9        6.29        2.51     12.85 o 
  -1  12   9        0.23        3.07     17.80 o 
   0  12   9        7.43       -7.62     16.20 o 
   1  12   9        0.06       -2.75     17.76 o 
   2  12   9        1.30       11.60     22.86 o 
   3  12   9       14.23      164.26    101.94 o 
  -7  13   9        6.34       -2.28     18.57 o 
  -6  13   9       21.84       20.45     20.17 o 
  -5  13   9       17.33        2.11     17.26 o 
  -4  13   9       24.32       23.40     14.55 o 
  -3  13   9       77.49       95.45     18.74 o 
  -2  13   9      122.10      104.84     18.30 o 
  -1  13   9       11.02       -0.26     17.16 o 
   0  13   9       37.56       39.82     22.99 o 
   1  13   9        2.86        8.16     20.81 o 
  -5  14   9       89.47       69.26     31.19 o 
  -4  14   9       37.85       34.51     33.98 o 
  -3  14   9        1.38        7.10     15.38 o 
  -2  14   9        5.83       -1.58     18.42 o 
 -14   0  10        0.12       -4.17     33.85 o 
 -13   0  10       37.93       31.39     21.77 o 
 -12   0  10      133.31      125.34     27.73 o 
 -11   0  10      721.12      746.05     48.84 o 
 -10   0  10       71.71       62.59     23.76 o 
  -9   0  10        0.60      -12.42     13.19 o 
  -8   0  10      268.58      316.17     39.02 o 
  -7   0  10      986.06     1050.71     63.71 o 
  -6   0  10        9.37       24.95     15.40 o 
  -5   0  10      184.39      185.56     23.63 o 
  -4   0  10     1399.92     1726.85     64.24 o 
  -3   0  10      531.19      511.29     27.87 o 
  -2   0  10        0.01       -5.31      5.84 o 
  -1   0  10      915.36      721.58    176.27 o 
   0   0  10      109.31      128.09     11.81 o 
   1   0  10      445.95      551.11     44.86 o 
   2   0  10       51.51       49.91     28.94 o 
   3   0  10      101.26       52.30     29.20 o 
   4   0  10       45.84       61.59     34.51 o 
   5   0  10        5.96       21.77     29.20 o 
   6   0  10        2.66      -26.02     27.34 o 
   7   0  10       11.33        3.19     43.54 o 
 -14   1  10       59.01       80.72     20.88 o 
 -13   1  10      109.30      126.51     18.87 o 
 -12   1  10     1024.92     1032.08     40.30 o 
 -11   1  10     2646.49     2962.36     64.23 o 
 -10   1  10      413.82      462.68     25.74 o 
  -9   1  10        2.51        3.78      9.64 o 
  -8   1  10      173.85      218.21     25.79 o 
  -7   1  10      315.97      232.74     37.43 o 
  -6   1  10        3.52       -5.57     16.19 o 
  -5   1  10       58.12       31.27     14.20 o 
  -4   1  10       43.07       22.47      8.93 o 
  -3   1  10       16.55        3.01      6.81 o 
  -2   1  10       11.48       10.60      6.50 o 
  -1   1  10      164.11      121.64     11.49 o 
   0   1  10      451.99      380.13     22.96 o 
   1   1  10       31.68       25.32     14.83 o 
   2   1  10      100.22      123.40     21.65 o 
   3   1  10       57.57       84.89     24.97 o 
   4   1  10      168.90      196.72     31.68 o 
   5   1  10      146.46      111.75     28.33 o 
   6   1  10       51.18       68.97     26.19 o 
   7   1  10       34.42       26.81     29.02 o 
 -14   2  10        1.30       22.84     18.98 o 
 -13   2  10        2.08       14.35     16.45 o 
 -12   2  10       70.59       80.50     17.16 o 
 -11   2  10      142.46      172.68     19.56 o 
 -10   2  10       34.86       31.19     12.60 o 
  -9   2  10        0.62      -15.66     10.44 o 
  -8   2  10       22.47       25.92     14.25 o 
  -7   2  10       71.76       90.73     17.27 o 
  -6   2  10      588.03      739.87     26.46 o 
  -5   2  10      310.88      363.13     72.74 o 
  -4   2  10       55.76       44.71     13.54 o 
  -3   2  10      370.16      388.20    123.44 o 
  -2   2  10     1640.86     1681.18    190.40 o 
  -1   2  10      121.07      105.12      9.12 o 
   0   2  10      459.03      440.31     19.23 o 
   1   2  10      136.85      161.21     22.43 o 
   2   2  10        0.96      -21.33     16.00 o 
   3   2  10        1.89        6.94     21.46 o 
   4   2  10        0.53      -11.14     18.84 o 
   5   2  10        0.66       13.72     22.99 o 
   6   2  10        0.00      -16.71     27.50 o 
   7   2  10        2.08      -29.47     27.17 o 
 -14   3  10      381.69      476.51     34.06 o 
 -13   3  10      290.62      283.36     26.39 o 
 -12   3  10        0.79       16.73     14.10 o 
 -11   3  10       53.86       58.07     14.81 o 
 -10   3  10       30.58       31.13     11.94 o 
  -9   3  10       72.54       62.96     15.10 o 
  -8   3  10      290.15      252.32     25.40 o 
  -7   3  10      425.22      431.51     35.82 o 
  -6   3  10      249.28      256.44     16.56 o 
  -5   3  10       17.38       24.85      8.11 o 
  -4   3  10       34.68       32.91      9.58 o 
  -3   3  10       52.81       44.60     15.80 o 
  -2   3  10      191.89      169.29     24.61 o 
  -1   3  10      328.84      273.49     20.14 o 
   0   3  10       13.56       15.58      9.91 o 
   1   3  10      112.55      131.02     19.99 o 
   2   3  10      269.31      274.99     28.21 o 
   3   3  10      200.59      222.12     27.85 o 
   4   3  10       48.21        4.36     21.86 o 
   5   3  10        9.04       19.69     20.39 o 
   6   3  10        1.34      -32.14     24.87 o 
   7   3  10       19.79      -11.13     25.81 o 
 -14   4  10        2.52       18.33     19.59 o 
 -13   4  10        7.37        4.38     18.32 o 
 -12   4  10        0.07       -7.21     16.91 o 
 -11   4  10        5.39        7.74     14.45 o 
 -10   4  10       13.19        7.02     12.94 o 
  -9   4  10       46.60       54.56     14.14 o 
  -8   4  10      710.35      748.05     41.10 o 
  -7   4  10      351.82      371.17     31.80 o 
  -6   4  10      912.83     1079.68    108.05 o 
  -5   4  10     1784.23     2055.98    239.28 o 
  -4   4  10       67.58       67.66     10.32 o 
  -3   4  10        0.00        1.21      5.79 o 
  -2   4  10     2167.76     2391.92    209.03 o 
  -1   4  10      767.71      849.27     28.20 o 
   0   4  10      224.37      289.87     20.90 o 
   1   4  10        7.61       18.32     12.01 o 
   2   4  10       47.54       38.31     19.05 o 
   3   4  10       63.06       45.08     21.27 o 
   4   4  10        2.66      -12.90     18.86 o 
   5   4  10        1.88       -9.77     24.59 o 
   6   4  10        0.01      -33.73     22.49 o 
   7   4  10        0.27       -2.49     18.30 o 
 -13   5  10       67.78       55.64     21.90 o 
 -12   5  10        3.36      -16.70     12.88 o 
 -11   5  10       26.33       25.67     16.06 o 
 -10   5  10       34.88       25.91     14.96 o 
  -9   5  10       86.15       80.84     20.46 o 
  -8   5  10      162.55      167.67     31.32 o 
  -7   5  10       60.79       65.30     12.13 o 
  -6   5  10      102.89       70.82     11.60 o 
  -5   5  10        6.22        9.57      8.18 o 
  -4   5  10        0.76       -5.07      7.74 o 
  -3   5  10        3.58        4.69      6.61 o 
  -2   5  10       47.95       50.49      8.27 o 
  -1   5  10      122.82      145.13     11.81 o 
   0   5  10       25.36       21.20      9.46 o 
   1   5  10        0.63       -5.06      9.65 o 
   2   5  10       27.12       15.47     13.91 o 
   3   5  10        1.99       10.22     15.80 o 
   4   5  10       93.59      115.46     20.78 o 
   5   5  10       42.41       40.68     19.65 o 
   6   5  10        0.65      -21.44     19.82 o 
 -13   6  10        2.40       19.02     19.51 o 
 -12   6  10        0.86       -2.32     15.87 o 
 -11   6  10        8.22       11.94     15.86 o 
 -10   6  10      100.31       87.24     18.16 o 
  -9   6  10      124.33      128.80     22.74 o 
  -8   6  10       73.33       58.38     18.47 o 
  -7   6  10       10.71        3.16      9.58 o 
  -6   6  10      141.98      180.33     16.13 o 
  -5   6  10      108.27       81.67     12.32 o 
  -4   6  10      896.85     1102.84    107.22 o 
  -3   6  10       18.54       22.12      9.84 o 
  -2   6  10       93.73      100.96     12.35 o 
  -1   6  10        0.11       -3.95      7.16 o 
   0   6  10       18.09       16.03      9.88 o 
   1   6  10       70.63       87.87     13.05 o 
   2   6  10       45.80       31.54     16.38 o 
   3   6  10        2.25       -6.21     12.96 o 
   4   6  10        0.05       -9.69     17.13 o 
   5   6  10        2.60       -7.42     17.37 o 
   6   6  10        0.18       -2.44     20.47 o 
 -12   7  10       59.14       44.35     18.79 o 
 -11   7  10      172.64      212.20     24.76 o 
 -10   7  10       15.30        8.05     17.90 o 
  -9   7  10        0.73        0.25     17.08 o 
  -8   7  10      112.43      100.80     19.46 o 
  -7   7  10        5.11       -3.88     10.37 o 
  -6   7  10        8.47      -15.12     10.08 o 
  -5   7  10       34.91       29.94     10.47 o 
  -4   7  10        0.18        2.21      9.11 o 
  -3   7  10        3.53       -1.84      9.17 o 
  -2   7  10        3.34       -7.85      9.29 o 
  -1   7  10       42.57       35.07     11.04 o 
   0   7  10       21.80       27.75     12.02 o 
   1   7  10      115.31       93.60     16.13 o 
   2   7  10        7.93       10.43     16.70 o 
   3   7  10       98.10      106.98     25.79 o 
   4   7  10       15.21       15.23     20.93 o 
   5   7  10        0.07       -8.87     16.10 o 
   6   7  10        4.41       -0.27     18.77 o 
 -12   8  10       36.00       18.25     18.48 o 
 -11   8  10       48.82       56.45     22.83 o 
 -10   8  10        3.54        3.15     17.26 o 
  -9   8  10       13.93       16.67     18.11 o 
  -8   8  10        8.59        7.41     15.90 o 
  -7   8  10       85.29       66.68     14.43 o 
  -6   8  10        0.00       -3.22     10.84 o 
  -5   8  10      655.96      601.72     42.44 o 
  -4   8  10      273.68      344.44     40.26 o 
  -3   8  10      392.76      414.08     37.12 o 
  -2   8  10      495.68      585.30     54.11 o 
  -1   8  10      101.44       62.04     13.70 o 
   0   8  10       98.15       68.00     13.85 o 
   1   8  10      343.78      422.47     27.09 o 
   2   8  10       91.02      105.79     18.94 o 
   3   8  10        7.17       12.28     20.98 o 
   4   8  10        0.19       -6.15     18.85 o 
   5   8  10        0.00       -8.53     24.82 o 
 -11   9  10       13.88        1.84     20.33 o 
 -10   9  10        0.24        3.21     17.90 o 
  -9   9  10        2.47       -9.71     16.78 o 
  -8   9  10       49.93       72.21     20.74 o 
  -7   9  10       93.63       80.02     16.34 o 
  -6   9  10        2.98       -2.47     11.55 o 
  -5   9  10       20.83        9.56     11.48 o 
  -4   9  10        1.09       -3.40     10.11 o 
  -3   9  10        6.27       10.99     10.71 o 
  -2   9  10        3.20       -5.35     11.12 o 
  -1   9  10       21.77       39.24     13.26 o 
   0   9  10      345.63      290.01     23.38 o 
   1   9  10      557.54      634.48     34.19 o 
   2   9  10      210.72      234.99     25.39 o 
   3   9  10       28.02       43.05     20.28 o 
   4   9  10        5.83        9.52     32.25 o 
   5   9  10        0.10       -5.13     21.58 o 
 -11  10  10       28.12       43.63     27.61 o 
 -10  10  10       40.30       23.88     19.77 o 
  -9  10  10        4.97       17.25     16.48 o 
  -8  10  10       40.73       32.01     16.83 o 
  -7  10  10       47.65       38.78     18.34 o 
  -6  10  10       28.91       14.69     12.10 o 
  -5  10  10      165.41      190.20     19.75 o 
  -4  10  10        1.15        2.21     10.89 o 
  -3  10  10      308.91      299.44     23.39 o 
  -2  10  10     1122.64     1446.32     91.59 o 
  -1  10  10      277.45      306.24     23.92 o 
   0  10  10        5.17       11.71     13.60 o 
   1  10  10      115.98      135.98     21.06 o 
   2  10  10       14.07        6.28     16.56 o 
   3  10  10        3.93       14.61     26.30 o 
   4  10  10        0.59      -24.93     25.39 o 
 -10  11  10        1.04        7.06     19.58 o 
  -9  11  10        4.25        2.62     19.01 o 
  -8  11  10        8.85       -7.24     16.84 o 
  -7  11  10       15.43       19.24     18.01 o 
  -6  11  10        5.23        4.43     12.53 o 
  -5  11  10       13.24       14.23     12.22 o 
  -4  11  10       13.46       11.43     13.30 o 
  -3  11  10       13.47       10.30     12.65 o 
  -2  11  10       20.51       25.04     15.61 o 
  -1  11  10       13.04        5.50     13.40 o 
   0  11  10       70.20       79.35     17.60 o 
   1  11  10      208.64      237.68     25.78 o 
   2  11  10      109.44      119.33     21.33 o 
   3  11  10        3.29       -2.12     28.94 o 
  -8  12  10       19.72       19.14     19.69 o 
  -7  12  10       27.31        3.49     19.51 o 
  -6  12  10      108.29      129.99     23.98 o 
  -5  12  10      146.84      145.00     20.20 o 
  -4  12  10        2.13       -1.08     11.58 o 
  -3  12  10        1.22        1.48     12.23 o 
  -2  12  10      134.79       80.09     20.06 o 
  -1  12  10       31.86       43.85     19.49 o 
   0  12  10        0.16       -1.17     16.40 o 
   1  12  10        3.46        2.93     20.18 o 
   2  12  10        1.94       10.35     27.21 o 
  -7  13  10        9.98        1.44     19.39 o 
  -6  13  10        0.69        1.41     17.90 o 
  -5  13  10        0.83        2.32     19.51 o 
  -4  13  10        2.56        7.02     15.16 o 
  -3  13  10       12.45       13.33     13.90 o 
  -2  13  10       28.49        7.75     17.16 o 
  -1  13  10       10.00       -0.02     16.14 o 
   0  13  10        1.32       13.16     18.66 o 
 -14   1  11        2.52       24.08     18.26 o 
 -13   1  11        3.36       15.29     18.29 o 
 -12   1  11        2.49        2.07     14.74 o 
 -11   1  11       89.37       92.27     17.39 o 
 -10   1  11      952.46     1081.63     37.87 o 
  -9   1  11        2.03        3.70     14.98 o 
  -8   1  11       29.72       32.14     13.00 o 
  -7   1  11       34.10       37.70     19.64 o 
  -6   1  11       77.68       55.42     13.53 o 
  -5   1  11       14.55       10.60      9.86 o 
  -4   1  11      287.84      241.79     55.22 o 
  -3   1  11       14.04       32.63      8.03 o 
  -2   1  11       23.66       23.73      5.61 o 
  -1   1  11        0.42        2.53      4.71 o 
   0   1  11        3.39       29.93     14.28 o 
   1   1  11       17.44       31.51     16.84 o 
   2   1  11        0.61        1.61     19.16 o 
   3   1  11       26.31       37.84     21.84 o 
   4   1  11        0.07      -13.58     22.17 o 
   5   1  11       13.53      -16.38     21.19 o 
   6   1  11        6.57        7.51     22.90 o 
 -14   2  11        6.01       31.03     18.71 o 
 -13   2  11        6.80       22.10     16.40 o 
 -12   2  11        3.47       14.34     16.24 o 
 -11   2  11        1.20        4.51     12.96 o 
 -10   2  11        1.97       -9.08     11.22 o 
  -9   2  11      128.98       95.08     22.69 o 
  -8   2  11       82.33       87.92     19.14 o 
  -7   2  11      145.98      112.31     17.26 o 
  -6   2  11       13.04       -2.45     10.14 o 
  -5   2  11       78.82       77.96     13.19 o 
  -4   2  11      389.57      320.72    100.35 o 
  -3   2  11       36.99       22.36      7.48 o 
  -2   2  11       75.86       70.39      8.55 o 
  -1   2  11      903.07      905.71     52.07 o 
   0   2  11       11.62       10.38     22.30 o 
   1   2  11      612.73      737.49     50.70 o 
   2   2  11      219.43      209.82     27.96 o 
   3   2  11       59.82       64.31     22.38 o 
   4   2  11       11.20        8.39     19.71 o 
   5   2  11       31.25       19.57     28.38 o 
   6   2  11        0.02      -25.06     25.92 o 
 -14   3  11        1.03       40.09     34.41 o 
 -13   3  11        0.72       23.70     16.61 o 
 -12   3  11       17.93       51.05     16.54 o 
 -11   3  11      205.11      188.75     20.18 o 
 -10   3  11      720.72      756.29     31.66 o 
  -9   3  11       76.31       36.35     18.35 o 
  -8   3  11        0.34       -0.49     14.03 o 
  -7   3  11       47.27       46.18     10.87 o 
  -6   3  11       15.40       26.17      9.37 o 
  -5   3  11       18.95       10.90      7.14 o 
  -4   3  11      328.63      383.43    137.91 o 
  -3   3  11       47.58       29.11      7.39 o 
  -2   3  11        2.67       -4.54      7.31 o 
  -1   3  11       46.13       44.81      9.89 o 
   0   3  11        0.15       -5.95      9.39 o 
   1   3  11        3.39        7.75     13.80 o 
   2   3  11        5.71       -2.16     17.64 o 
   3   3  11       41.17       34.02     22.30 o 
   4   3  11        0.13      -10.99     20.82 o 
   5   3  11        2.74      -15.31     22.39 o 
   6   3  11        5.39       -5.06     25.06 o 
 -13   4  11        2.27       -1.21     19.22 o 
 -12   4  11        8.50        9.69     17.63 o 
 -11   4  11       19.72       32.97     14.37 o 
 -10   4  11        5.03        3.24     16.62 o 
  -9   4  11       13.71       29.20     15.57 o 
  -8   4  11        7.54        2.37     13.53 o 
  -7   4  11       11.45       17.12      9.28 o 
  -6   4  11        7.39        4.21      8.52 o 
  -5   4  11        2.64        6.11      8.43 o 
  -4   4  11       93.33      111.13     17.73 o 
  -3   4  11        0.07        0.60      6.94 o 
  -2   4  11        0.44       10.52      8.24 o 
  -1   4  11      101.08       47.12     11.19 o 
   0   4  11      380.46      368.64     23.25 o 
   1   4  11      236.59      456.94     33.04 o 
   2   4  11        9.75       -5.78     17.92 o 
   3   4  11       13.74        0.93     22.44 o 
   4   4  11        2.66       -8.40     24.56 o 
   5   4  11        3.91      -19.57     23.24 o 
   6   4  11        0.12      -15.11     26.64 o 
 -13   5  11        0.01       10.37     17.72 o 
 -12   5  11       15.27       13.55     15.51 o 
 -11   5  11       56.25       47.56     17.30 o 
 -10   5  11       41.76       30.67     18.35 o 
  -9   5  11      109.38       48.83     17.79 o 
  -8   5  11      267.15      214.73     25.61 o 
  -7   5  11        4.95        4.89      9.59 o 
  -6   5  11        2.68       -3.07      8.35 o 
  -5   5  11        1.49        5.96      8.39 o 
  -4   5  11       12.45       10.35      7.25 o 
  -3   5  11        6.01       11.14      6.80 o 
  -2   5  11       26.84       31.00      7.96 o 
  -1   5  11       49.08       42.02      9.70 o 
   0   5  11       78.31       95.64     12.91 o 
   1   5  11       82.40      101.37     16.57 o 
   2   5  11        2.78       15.86     12.99 o 
   3   5  11        2.08       -8.96     15.63 o 
   4   5  11        1.84       -0.37     30.62 o 
   5   5  11        5.81      -12.24     14.58 o 
   6   5  11        2.74       -1.49     22.31 o 
 -13   6  11        3.88        6.49     17.37 o 
 -12   6  11       27.63       20.80     16.68 o 
 -11   6  11        6.38       10.35     16.97 o 
 -10   6  11        8.51        1.21     15.36 o 
  -9   6  11       32.19        6.32     15.46 o 
  -8   6  11       98.58      114.95     19.83 o 
  -7   6  11       15.67       -0.75     10.07 o 
  -6   6  11       10.49        9.09      9.92 o 
  -5   6  11        0.39       -0.30      8.67 o 
  -4   6  11       51.36       40.79      9.81 o 
  -3   6  11       37.07       21.14      9.01 o 
  -2   6  11      139.89      161.10     15.35 o 
  -1   6  11        0.48       -2.95      9.45 o 
   0   6  11       74.35       79.69     14.63 o 
   1   6  11      236.51      251.18     22.71 o 
   2   6  11      114.96      136.59     20.67 o 
   3   6  11        1.74       12.82     16.08 o 
   4   6  11       64.05       72.48     19.59 o 
   5   6  11        0.00       -9.13     20.71 o 
 -12   7  11       95.89       87.49     37.70 o 
 -11   7  11       81.65      119.67     24.35 o 
 -10   7  11       18.21       18.50     16.31 o 
  -9   7  11      612.96      462.50     37.71 o 
  -8   7  11      730.13      744.05    131.14 o 
  -7   7  11      263.90      224.31     19.98 o 
  -6   7  11        0.00       -5.86      8.55 o 
  -5   7  11       31.95       26.67     11.30 o 
  -4   7  11       73.84       78.27     12.39 o 
  -3   7  11       79.10       50.08     11.29 o 
  -2   7  11        4.01       -3.77      8.38 o 
  -1   7  11        0.31       -7.66     10.42 o 
   0   7  11        0.00        3.22     10.86 o 
   1   7  11        0.00        5.30     12.55 o 
   2   7  11        1.19       19.11     19.58 o 
   3   7  11        5.79       45.02     24.67 o 
   4   7  11       11.62       27.44     24.87 o 
   5   7  11        1.65       -7.86     25.70 o 
 -12   8  11        8.51       12.35     20.90 o 
 -11   8  11        1.53       11.63     17.67 o 
 -10   8  11        3.92      -17.16     20.31 o 
  -9   8  11        5.26       -1.82     15.93 o 
  -8   8  11        4.58        0.45     14.45 o 
  -7   8  11        2.70        7.75     11.41 o 
  -6   8  11       42.08       56.15     13.39 o 
  -5   8  11       30.74       44.43     12.62 o 
  -4   8  11       99.88      111.76     15.58 o 
  -3   8  11      528.84      576.54     62.02 o 
  -2   8  11        1.83       -7.04     11.72 o 
  -1   8  11      594.54      568.24     29.04 o 
   0   8  11      234.23      225.49     21.22 o 
   1   8  11        4.56       -6.80     12.60 o 
   2   8  11        0.74        2.49     20.72 o 
   3   8  11       18.86       34.82     22.73 o 
   4   8  11        0.83      -11.02     37.43 o 
 -11   9  11       74.58       81.11     23.17 o 
 -10   9  11      131.47      116.17     43.93 o 
  -9   9  11        0.66        2.05     17.14 o 
  -8   9  11       91.23       95.44     21.04 o 
  -7   9  11       34.14       44.36     39.29 o 
  -6   9  11       31.32       15.94     12.46 o 
  -5   9  11        1.86       -4.46      9.61 o 
  -4   9  11        6.76       11.32     10.90 o 
  -3   9  11       94.98       96.37     15.58 o 
  -2   9  11       15.98       22.73     15.76 o 
  -1   9  11       36.12       40.94     11.91 o 
   0   9  11       10.35       13.65     11.93 o 
   1   9  11       44.55       50.20     15.58 o 
   2   9  11       87.91       90.44     23.98 o 
   3   9  11       56.43       47.77     25.26 o 
   4   9  11        2.04       40.64     42.08 o 
 -10  10  11        1.52      -11.19     29.60 o 
  -9  10  11        9.29        5.41     16.60 o 
  -8  10  11        0.62        2.28     16.90 o 
  -7  10  11        0.04       -6.50     13.23 o 
  -6  10  11        0.19       -1.80     11.05 o 
  -5  10  11        0.01       -6.85     10.09 o 
  -4  10  11       39.57       42.62     12.82 o 
  -3  10  11      223.66      238.19     20.99 o 
  -2  10  11       46.43       30.40     15.77 o 
  -1  10  11      263.89      269.16     22.90 o 
   0  10  11      231.86      283.46     25.14 o 
   1  10  11       93.20       95.17     20.48 o 
   2  10  11       48.60       70.83     26.00 o 
   3  10  11        7.25        9.32     23.08 o 
  -9  11  11       59.32       45.89     21.40 o 
  -8  11  11       70.87       80.29     23.63 o 
  -7  11  11        0.21       14.00     17.71 o 
  -6  11  11        2.54       -0.60     11.03 o 
  -5  11  11        0.92        7.61     11.51 o 
  -4  11  11       15.82       13.13     12.91 o 
  -3  11  11        3.19       -2.00     13.14 o 
  -2  11  11       25.60       39.77     13.07 o 
  -1  11  11       80.67       82.94     16.35 o 
   0  11  11       21.36       17.07     12.93 o 
   1  11  11        5.49        3.70     16.26 o 
   2  11  11       34.43       33.93     20.66 o 
  -8  12  11        1.65      -15.91     16.15 o 
  -7  12  11       21.83       12.97     18.88 o 
  -6  12  11       40.36       44.14     15.38 o 
  -5  12  11       10.92        6.34     12.33 o 
  -4  12  11        0.12        0.50     11.26 o 
  -3  12  11        7.95      -12.35     12.11 o 
  -2  12  11        5.37       16.57     12.09 o 
  -1  12  11       41.93       48.55     15.72 o 
   0  12  11        0.36        2.59     20.04 o 
  -6  13  11        4.91      -20.87     17.57 o 
  -5  13  11       15.11        8.35     14.95 o 
  -4  13  11        1.64        1.30     14.03 o 
  -3  13  11       16.09       12.25     16.07 o 
  -2  13  11        3.24        1.55     15.34 o 
 -14   0  12       20.05       20.02     23.43 o 
 -13   0  12       51.62       93.89     44.60 o 
 -12   0  12       22.32       12.26     20.72 o 
 -11   0  12       16.12        3.35     18.08 o 
 -10   0  12      373.75      374.31     51.77 o 
  -9   0  12      744.06      739.32     66.10 o 
  -8   0  12      412.71      349.35     40.62 o 
  -7   0  12        4.50      -10.09     14.87 o 
  -6   0  12       17.56       31.32     18.05 o 
  -5   0  12        0.04       -5.31     10.09 o 
  -4   0  12        5.86      -12.21      9.56 o 
  -3   0  12       42.16       34.78      9.82 o 
  -2   0  12       48.99       33.89      8.76 o 
  -1   0  12        9.45       11.68     18.85 o 
   0   0  12       81.23      110.70     25.22 o 
   1   0  12      309.59      366.08     42.47 o 
   2   0  12      841.49     1049.12     72.21 o 
   3   0  12       44.86       -6.11     33.98 o 
   4   0  12       26.53        5.31     28.94 o 
   5   0  12        3.16      -10.62     29.73 o 
   6   0  12        4.73      -30.00     32.39 o 
 -14   1  12        6.51       20.10     17.10 o 
 -13   1  12       19.48       24.84     16.89 o 
 -12   1  12       40.12       29.64     18.36 o 
 -11   1  12        1.61       -2.06     11.71 o 
 -10   1  12     1282.90     1459.99    115.34 o 
  -9   1  12     4220.21     4846.21    377.09 o 
  -8   1  12     1266.47     1620.13    133.79 o 
  -7   1  12       19.91       10.56     12.00 o 
  -6   1  12      263.22      345.89     35.57 o 
  -5   1  12      171.88      109.88     24.69 o 
  -4   1  12        0.18       -6.09      7.70 o 
  -3   1  12      161.86      132.82     10.97 o 
  -2   1  12        0.99       -5.19      4.17 o 
  -1   1  12       38.07       32.09     12.13 o 
   0   1  12      114.70      124.01     19.99 o 
   1   1  12        3.73        4.11     14.86 o 
   2   1  12       19.85       12.67     23.23 o 
   3   1  12        0.06        5.15     20.19 o 
   4   1  12        6.74       -8.76     26.28 o 
   5   1  12        0.10       -7.89     27.25 o 
   6   1  12        0.77      -25.78     24.24 o 
 -14   2  12        4.99        6.88     16.24 o 
 -13   2  12        5.56       19.87     16.23 o 
 -12   2  12      130.68      147.17     20.33 o 
 -11   2  12      303.34      367.90     38.56 o 
 -10   2  12       35.01       50.20     20.89 o 
  -9   2  12      277.22      367.25     48.71 o 
  -8   2  12        0.18        3.17     12.98 o 
  -7   2  12        0.00        1.07     10.31 o 
  -6   2  12        4.64        4.16      9.94 o 
  -5   2  12        1.36       15.03      9.43 o 
  -4   2  12        0.88       -3.20      6.00 o 
  -3   2  12       56.39       45.56      7.91 o 
  -2   2  12       19.05        7.01      7.92 o 
  -1   2  12       71.97       79.40     10.62 o 
   0   2  12      301.36      291.37     27.21 o 
   1   2  12       10.84        8.84     15.67 o 
   2   2  12       74.60      101.56     23.52 o 
   3   2  12       60.90       75.35     24.30 o 
   4   2  12        0.06      -15.32     23.45 o 
   5   2  12        0.59      -29.62     27.50 o 
   6   2  12        4.10       -6.96     24.96 o 
 -14   3  12        9.26       30.99     21.00 o 
 -13   3  12       31.28       26.50     17.44 o 
 -12   3  12      146.17      129.43     19.94 o 
 -11   3  12      666.57      812.47     52.28 o 
 -10   3  12        1.88        7.09     17.43 o 
  -9   3  12      434.60      534.25     78.84 o 
  -8   3  12      323.76      346.10     30.00 o 
  -7   3  12      246.51      273.48     53.89 o 
  -6   3  12      485.04      577.46     86.71 o 
  -5   3  12      519.83      525.85    146.93 o 
  -4   3  12      444.79      395.69    103.13 o 
  -3   3  12      260.57      239.48     39.74 o 
  -2   3  12       46.36       53.95      8.06 o 
  -1   3  12      158.84      157.15     14.77 o 
   0   3  12       60.83       40.86     18.11 o 
   1   3  12        0.17       -5.57     17.97 o 
   2   3  12        0.77      -23.53     18.63 o 
   3   3  12       28.05       18.09     23.17 o 
   4   3  12        4.75      -17.42     25.75 o 
   5   3  12        3.62      -40.54     27.02 o 
 -13   4  12       37.26       51.98     22.40 o 
 -12   4  12      202.24      183.28     27.24 o 
 -11   4  12      403.15      456.45     41.30 o 
 -10   4  12        8.26       11.95     16.35 o 
  -9   4  12       79.02       60.82     17.62 o 
  -8   4  12       41.41       23.97     15.43 o 
  -7   4  12        1.10       -9.15      9.46 o 
  -6   4  12        3.69       -4.01      7.34 o 
  -5   4  12        8.68       -1.18      6.50 o 
  -4   4  12       73.95       56.56      8.39 o 
  -3   4  12      195.70      160.15     29.08 o 
  -2   4  12        4.29       -3.98      8.30 o 
  -1   4  12       73.81       72.18     11.83 o 
   0   4  12      134.27      155.36     21.94 o 
   1   4  12      355.51      478.23     35.85 o 
   2   4  12       41.40       25.79     20.31 o 
   3   4  12      166.95      179.34     29.54 o 
   4   4  12       21.25        1.83     30.26 o 
   5   4  12        0.16        9.22     29.09 o 
 -13   5  12       14.37       26.01     18.36 o 
 -12   5  12       55.69       24.65     20.82 o 
 -11   5  12      172.26      179.73     47.92 o 
 -10   5  12        5.60        9.28     15.82 o 
  -9   5  12        1.08       -8.80     14.92 o 
  -8   5  12       27.83       38.04     13.93 o 
  -7   5  12      551.28      645.76     62.16 o 
  -6   5  12      201.37      228.17     45.77 o 
  -5   5  12       98.80      101.52     15.80 o 
  -4   5  12      683.91      706.28    124.04 o 
  -3   5  12       62.01       62.51      9.19 o 
  -2   5  12       49.92       49.83     11.49 o 
  -1   5  12        2.01       -5.91      8.60 o 
   0   5  12        5.52       -4.01     11.67 o 
   1   5  12       13.80        0.37     18.56 o 
   2   5  12        9.78        3.05     20.35 o 
   3   5  12        2.92       -3.82     15.22 o 
   4   5  12        0.03      -21.07     17.46 o 
   5   5  12        2.11        1.75     20.33 o 
 -13   6  12       11.49        3.80     20.52 o 
 -12   6  12        3.85       14.13     17.70 o 
 -11   6  12        0.73      -10.16     16.82 o 
 -10   6  12        1.94        3.05     16.48 o 
  -9   6  12       29.67       13.93     17.03 o 
  -8   6  12      125.68      102.09     19.63 o 
  -7   6  12        9.06       -2.16      8.95 o 
  -6   6  12        9.04       -6.51      8.77 o 
  -5   6  12        0.45       -2.53      8.10 o 
  -4   6  12       63.52       47.23     11.33 o 
  -3   6  12       19.22        5.41      8.58 o 
  -2   6  12      215.00      253.07     46.72 o 
  -1   6  12       44.82       27.03     11.25 o 
   0   6  12       42.08       31.42     12.84 o 
   1   6  12        6.95        2.08     15.36 o 
   2   6  12       36.07       52.37     18.47 o 
   3   6  12       27.94       31.44     18.87 o 
   4   6  12       12.06       13.29     20.79 o 
   5   6  12        3.60      -13.02     19.71 o 
 -12   7  12        7.57        1.59     17.76 o 
 -11   7  12       96.29      129.03     26.28 o 
 -10   7  12       89.77       81.70     20.71 o 
  -9   7  12      188.34      155.72     25.00 o 
  -8   7  12      103.85      110.23     20.91 o 
  -7   7  12       16.92       15.13     13.41 o 
  -6   7  12        9.47        3.76     10.52 o 
  -5   7  12      126.39      140.73     18.59 o 
  -4   7  12        3.66       -0.74      9.27 o 
  -3   7  12        0.04       -6.53      9.61 o 
  -2   7  12      278.46      259.75     30.26 o 
  -1   7  12        3.98        2.02     10.77 o 
   0   7  12       89.61       97.64     16.05 o 
   1   7  12       27.03       25.23     16.42 o 
   2   7  12       11.72       14.77     21.84 o 
   3   7  12        0.33       -3.14     23.59 o 
   4   7  12        3.15        7.01     21.91 o 
 -12   8  12        8.32       16.28     21.74 o 
 -11   8  12       17.58       15.68     18.17 o 
 -10   8  12        0.16      -17.46     14.86 o 
  -9   8  12        0.56        4.35     23.76 o 
  -8   8  12       22.60        2.70     15.82 o 
  -7   8  12       20.72       19.96     14.67 o 
  -6   8  12        2.34       -4.47      8.97 o 
  -5   8  12        1.80       -0.10      9.86 o 
  -4   8  12        0.00       -9.52      8.57 o 
  -3   8  12       18.75       21.10     11.86 o 
  -2   8  12       99.78       72.46     17.24 o 
  -1   8  12        0.13       11.93     12.32 o 
   0   8  12      205.24      247.91     22.42 o 
   1   8  12        1.38       -2.59     14.96 o 
   2   8  12      187.18      257.51     34.16 o 
   3   8  12      122.14      133.41     45.93 o 
 -11   9  12        6.81      -21.70     17.34 o 
 -10   9  12       67.46       58.86     20.93 o 
  -9   9  12      145.38      134.96     25.15 o 
  -8   9  12        1.10      -10.57     13.96 o 
  -7   9  12        0.46        1.32     17.79 o 
  -6   9  12       81.77      100.37     16.40 o 
  -5   9  12      278.44      307.54     33.82 o 
  -4   9  12       51.53       60.75     13.53 o 
  -3   9  12        1.84        7.80     13.23 o 
  -2   9  12        6.34        4.12     14.99 o 
  -1   9  12       61.57       69.60     14.87 o 
   0   9  12      259.52      256.49     23.11 o 
   1   9  12       43.33       45.06     22.50 o 
   2   9  12       10.89        9.61     19.00 o 
   3   9  12        5.34       -1.59     22.84 o 
 -10  10  12       11.15       10.02     19.29 o 
  -9  10  12        7.21       11.90     16.82 o 
  -8  10  12       38.50       26.42     16.86 o 
  -7  10  12        6.49       11.66     16.86 o 
  -6  10  12        0.35        0.78     10.36 o 
  -5  10  12        3.43       18.65     11.90 o 
  -4  10  12        9.81       -3.91     10.08 o 
  -3  10  12       60.94       40.31     16.47 o 
  -2  10  12       21.47       25.27     14.65 o 
  -1  10  12      104.52       83.33     16.30 o 
   0  10  12      150.27      200.90     30.65 o 
   1  10  12       50.99       49.69     20.79 o 
   2  10  12       30.95       48.76     26.45 o 
  -9  11  12       36.66       35.64     18.44 o 
  -8  11  12        4.85       -2.71     16.34 o 
  -7  11  12       30.67       29.74     27.34 o 
  -6  11  12       20.56       12.49     12.07 o 
  -5  11  12        1.25       10.46     11.98 o 
  -4  11  12       37.43       43.70     14.35 o 
  -3  11  12       10.23        4.92     14.82 o 
  -2  11  12       30.61       25.43     13.65 o 
  -1  11  12       11.04        5.90     12.32 o 
   0  11  12       21.79       23.25     16.52 o 
   1  11  12       11.13       23.04     21.63 o 
  -7  12  12        1.09        0.23     16.65 o 
  -6  12  12        4.46       -0.17     12.62 o 
  -5  12  12        7.22       21.51     13.08 o 
  -4  12  12       13.68        5.99     15.12 o 
  -3  12  12       14.42        8.94     13.94 o 
  -2  12  12       15.12       19.63     13.77 o 
  -1  12  12       12.50        4.22     19.33 o 
 -14   1  13        2.84       21.29     17.56 o 
 -13   1  13        0.98       14.26     15.76 o 
 -12   1  13       12.75       21.15     22.50 o 
 -11   1  13        3.17      -13.20     16.83 o 
 -10   1  13       14.60       12.46     15.76 o 
  -9   1  13       21.12       54.22     18.62 o 
  -8   1  13      246.02      246.74     26.79 o 
  -7   1  13      307.22      326.34     48.85 o 
  -6   1  13        0.22        6.67     10.83 o 
  -5   1  13       69.12       64.37     11.92 o 
  -4   1  13       40.99       29.41      8.16 o 
  -3   1  13      169.42      142.97     10.00 o 
  -2   1  13       34.10       21.68      6.81 o 
  -1   1  13        0.94      -10.70     12.66 o 
   0   1  13       24.86       -9.86     15.93 o 
   1   1  13       80.68       68.10     20.27 o 
   2   1  13        1.82       14.27     23.10 o 
   3   1  13        0.63      -27.57     22.45 o 
   4   1  13        5.02      -39.96     26.64 o 
   5   1  13        1.17      -44.20     29.47 o 
 -14   2  13      127.10      179.54     24.26 o 
 -13   2  13       33.96       53.99     17.87 o 
 -12   2  13        4.77       -8.52     17.54 o 
 -11   2  13      151.55      199.69     29.56 o 
 -10   2  13        7.34       29.42     20.42 o 
  -9   2  13        1.84       -2.82     13.00 o 
  -8   2  13      406.60      411.80     82.69 o 
  -7   2  13       52.52       43.94     14.07 o 
  -6   2  13       21.92       21.01     11.93 o 
  -5   2  13      182.65      172.62     40.35 o 
  -4   2  13        0.25        7.33      8.28 o 
  -3   2  13        0.07       -0.42      5.79 o 
  -2   2  13        1.72        0.29      7.38 o 
  -1   2  13       12.54       10.42     15.66 o 
   0   2  13       40.67       44.77     17.16 o 
   1   2  13        0.06       -2.23     18.67 o 
   2   2  13        1.26       -8.32     21.49 o 
   3   2  13        6.61       23.71     21.94 o 
   4   2  13        5.01      -20.03     19.75 o 
   5   2  13       22.40       -9.16     27.39 o 
 -13   3  13        2.36       26.00     23.27 o 
 -12   3  13       13.26       24.49     19.70 o 
 -11   3  13        3.89        1.50     16.88 o 
 -10   3  13       37.94       65.04     21.11 o 
  -9   3  13        4.17       13.46     16.64 o 
  -8   3  13      408.50      451.30     68.89 o 
  -7   3  13       66.22       34.40     14.97 o 
  -6   3  13        0.01       -1.30      8.26 o 
  -5   3  13       11.27        4.55     10.22 o 
  -4   3  13       11.86       19.30      7.19 o 
  -3   3  13      251.41      226.30     18.43 o 
  -2   3  13       30.07       30.45     13.28 o 
  -1   3  13       18.93       18.08     14.04 o 
   0   3  13        1.33       -1.99     16.71 o 
   1   3  13        8.56       40.87     17.92 o 
   2   3  13        0.16      -28.24     28.80 o 
   3   3  13       11.69        7.60     20.10 o 
   4   3  13        1.85      -18.36     24.57 o 
   5   3  13        0.21      -25.74     24.42 o 
 -13   4  13        9.34        9.54     24.16 o 
 -12   4  13       22.99       27.63     22.50 o 
 -11   4  13       31.29       48.62     19.49 o 
 -10   4  13       24.35       27.79     18.38 o 
  -9   4  13      100.29       86.24     18.28 o 
  -8   4  13      195.91      214.63     51.23 o 
  -7   4  13        0.40       -9.93     11.42 o 
  -6   4  13        2.04       -0.94      8.59 o 
  -5   4  13        3.68       -2.04      8.28 o 
  -4   4  13        3.56       -8.96      7.01 o 
  -3   4  13        3.51        0.79      7.12 o 
  -2   4  13        0.84       -3.84      8.79 o 
  -1   4  13        1.11      -13.42     13.60 o 
   0   4  13        0.21        3.10     16.36 o 
   1   4  13        0.05       11.48     17.35 o 
   2   4  13       36.46       42.16     23.02 o 
   3   4  13       81.51       99.71     45.26 o 
   4   4  13        3.88       -8.62     25.13 o 
 -13   5  13        1.26       -0.44     20.79 o 
 -12   5  13        0.72       -3.79     16.89 o 
 -11   5  13        1.14       -9.16     15.84 o 
 -10   5  13        0.34        0.08     15.34 o 
  -9   5  13        8.70        8.02     14.88 o 
  -8   5  13        6.26        7.16     11.37 o 
  -7   5  13      346.46      332.09     69.42 o 
  -6   5  13      232.59      149.19     24.34 o 
  -5   5  13       79.56       56.96     10.49 o 
  -4   5  13       11.40       -4.04      7.68 o 
  -3   5  13        2.93        1.70      9.94 o 
  -2   5  13       33.33       25.31     11.11 o 
  -1   5  13        0.30       -3.34      8.85 o 
   0   5  13        9.83        7.20     17.30 o 
   1   5  13      144.87      174.22     26.47 o 
   2   5  13        0.01       -8.27     21.63 o 
   3   5  13       41.37       45.63     19.41 o 
   4   5  13        0.15       -9.24     18.46 o 
 -12   6  13        3.20        9.31     20.52 o 
 -11   6  13       93.33      113.59     24.26 o 
 -10   6  13       96.63       46.34     19.06 o 
  -9   6  13      123.10      120.35     22.11 o 
  -8   6  13       13.95       17.65     14.38 o 
  -7   6  13      239.89      199.42     24.16 o 
  -6   6  13      146.51      147.70     17.31 o 
  -5   6  13       14.82       30.99     10.90 o 
  -4   6  13        2.89       -1.41      8.69 o 
  -3   6  13        4.79       -0.98     10.61 o 
  -2   6  13        1.01       -3.22      9.45 o 
  -1   6  13        1.32       -6.13     10.85 o 
   0   6  13       19.52       27.36     17.72 o 
   1   6  13       54.99       89.70     23.36 o 
   2   6  13       17.52       13.90     18.59 o 
   3   6  13       92.94      116.30     30.01 o 
   4   6  13        5.92       -2.51     26.15 o 
 -12   7  13        2.58        3.00     16.83 o 
 -11   7  13        8.94       22.11     17.87 o 
 -10   7  13       52.33       14.33     17.79 o 
  -9   7  13       90.78      142.96     49.11 o 
  -8   7  13       11.42        8.92     14.04 o 
  -7   7  13      146.55       90.45     24.56 o 
  -6   7  13      481.13      436.76     66.93 o 
  -5   7  13       22.74       19.99      9.44 o 
  -4   7  13        9.47       11.06      9.76 o 
  -3   7  13        7.32        3.24     12.17 o 
  -2   7  13        0.55       -2.98     10.69 o 
  -1   7  13      180.04      184.70     18.71 o 
   0   7  13        2.01        8.89     15.94 o 
   1   7  13       98.12      167.97     28.74 o 
   2   7  13        0.66        1.61     20.28 o 
   3   7  13       17.91       10.62     28.40 o 
 -11   8  13        4.27       20.59     19.07 o 
 -10   8  13       12.53        0.08     17.80 o 
  -9   8  13       23.04        5.96     13.51 o 
  -8   8  13        0.35        4.46     12.78 o 
  -7   8  13       25.26       22.59     23.23 o 
  -6   8  13      127.98      139.46     24.19 o 
  -5   8  13      102.48      111.19     15.43 o 
  -4   8  13        7.70        3.18     10.28 o 
  -3   8  13        2.17        9.72     12.08 o 
  -2   8  13        8.50        9.95     10.67 o 
  -1   8  13       46.60       49.64     12.99 o 
   0   8  13        0.86       27.98     18.51 o 
   1   8  13       54.34       48.76     21.39 o 
   2   8  13       56.80       91.81     27.07 o 
   3   8  13        4.95       19.30     28.80 o 
 -11   9  13        0.80        6.64     28.67 o 
 -10   9  13        8.04        1.53     16.70 o 
  -9   9  13       33.21       28.48     19.18 o 
  -8   9  13       58.28       70.83     20.84 o 
  -7   9  13       27.75        7.87     12.32 o 
  -6   9  13       12.85        4.71     10.35 o 
  -5   9  13      102.43      125.74     26.68 o 
  -4   9  13        3.84      -12.12     11.69 o 
  -3   9  13       11.29       11.97     13.68 o 
  -2   9  13      132.20      104.81     15.72 o 
  -1   9  13      132.33      167.57     19.24 o 
   0   9  13        0.09       16.34     18.28 o 
   1   9  13       42.85       46.80     26.94 o 
   2   9  13       33.46       43.92     20.08 o 
 -10  10  13       29.02       30.43     19.45 o 
  -9  10  13        9.37       21.53     18.45 o 
  -8  10  13        0.04        0.76     14.41 o 
  -7  10  13       47.86       39.73     16.94 o 
  -6  10  13       15.86       11.48     11.61 o 
  -5  10  13       27.21       12.51     13.33 o 
  -4  10  13        2.33       -4.97     12.30 o 
  -3  10  13        0.49        0.02     12.49 o 
  -2  10  13        2.37       -0.36     12.24 o 
  -1  10  13       33.13       24.93     14.64 o 
   0  10  13       46.00       53.66     16.35 o 
   1  10  13        2.31       51.81     50.44 o 
  -8  11  13        2.19        6.86     14.79 o 
  -7  11  13       32.40       31.45     19.11 o 
  -6  11  13       10.44       12.06     12.37 o 
  -5  11  13       19.84       27.05     14.57 o 
  -4  11  13       24.15       43.24     15.22 o 
  -3  11  13        0.03       -3.50     13.56 o 
  -2  11  13        0.47        8.55     12.22 o 
  -1  11  13        0.15       21.33     17.17 o 
  -6  12  13       16.49       22.65     16.43 o 
  -5  12  13       17.97        5.62     17.65 o 
  -4  12  13        4.02       -4.80     15.31 o 
  -3  12  13       14.81       20.92     25.39 o 
 -13   0  14        0.41       -0.80     27.61 o 
 -12   0  14       41.76       52.83     30.79 o 
 -11   0  14       61.22       59.73     33.71 o 
 -10   0  14       81.90      105.66     31.86 o 
  -9   0  14      130.32      130.87     35.04 o 
  -8   0  14     1800.08     2158.50     99.28 o 
  -7   0  14     6149.79     7003.23    157.42 o 
  -6   0  14      948.17      777.28     47.52 o 
  -5   0  14       27.66       16.46     12.48 o 
  -4   0  14        0.37        2.12      9.03 o 
  -3   0  14       51.28       39.95     11.81 o 
  -2   0  14       33.66       42.74     19.64 o 
  -1   0  14        4.13       -4.25     20.44 o 
   0   0  14        1.11       20.18     26.81 o 
   1   0  14        2.00      -20.18     28.14 o 
   2   0  14        9.06       -3.45     31.06 o 
   3   0  14       31.95       20.71     31.06 o 
   4   0  14       50.04       28.40     34.51 o 
 -13   1  14        0.61       13.84     21.19 o 
 -12   1  14       26.75       30.02     21.36 o 
 -11   1  14        0.01      -18.10     17.64 o 
 -10   1  14        1.57      -14.01     14.55 o 
  -9   1  14       56.11       52.02     19.21 o 
  -8   1  14      145.42      172.86     22.83 o 
  -7   1  14      699.74      592.84     55.08 o 
  -6   1  14      230.38      236.13     40.88 o 
  -5   1  14       11.65        9.29     11.68 o 
  -4   1  14       34.93       28.22      7.97 o 
  -3   1  14       34.87       25.75      7.79 o 
  -2   1  14       19.69       14.12     11.67 o 
  -1   1  14        2.95      -10.10     13.21 o 
   0   1  14       29.88       34.72     18.67 o 
   1   1  14       21.23       12.75     17.40 o 
   2   1  14        1.30      -16.12     21.87 o 
   3   1  14        0.12      -28.94     19.29 o 
   4   1  14       33.88       -8.38     27.30 o 
 -13   2  14        3.74        2.35     22.17 o 
 -12   2  14        1.93       31.45     21.61 o 
 -11   2  14       16.85       10.29     18.52 o 
 -10   2  14      214.36      170.61     27.74 o 
  -9   2  14      424.08      492.04     38.63 o 
  -8   2  14       98.02      177.11     23.03 o 
  -7   2  14     1544.64     1723.63    333.03 o 
  -6   2  14      163.79      165.39     41.55 o 
  -5   2  14      106.40      109.65     22.70 o 
  -4   2  14        1.01        4.61      6.53 o 
  -3   2  14       11.09        1.16      6.23 o 
  -2   2  14       16.05        7.13      9.71 o 
  -1   2  14       10.04       16.17     12.11 o 
   0   2  14        5.16        6.14     17.55 o 
   1   2  14        8.96        2.24     17.27 o 
   2   2  14        1.93      -10.82     19.20 o 
   3   2  14        0.22      -17.76     26.26 o 
   4   2  14        5.24      -32.52     26.47 o 
 -13   3  14        3.88       18.57     19.64 o 
 -12   3  14       35.11       73.16     22.69 o 
 -11   3  14       10.07       40.56     19.01 o 
 -10   3  14       10.39       18.74     17.54 o 
  -9   3  14       34.61       43.84     16.15 o 
  -8   3  14        0.21        1.71     13.06 o 
  -7   3  14       16.06        8.01     12.64 o 
  -6   3  14        2.91      -10.25     10.16 o 
  -5   3  14      242.99      182.46     65.57 o 
  -4   3  14        2.67        1.72      6.41 o 
  -3   3  14      163.89      135.45     39.29 o 
  -2   3  14        0.36       -3.83     11.23 o 
  -1   3  14      164.16      212.90     23.46 o 
   0   3  14        9.32       19.36     17.27 o 
   1   3  14        2.42        8.59     20.06 o 
   2   3  14      215.52      203.85     32.84 o 
   3   3  14       12.58       -8.64     23.59 o 
   4   3  14        6.93       -4.85     26.15 o 
 -13   4  14       43.63       74.50     27.49 o 
 -12   4  14        1.13       18.38     20.92 o 
 -11   4  14       50.66       60.98     19.91 o 
 -10   4  14      482.38      512.89    132.07 o 
  -9   4  14      722.73      630.65     75.39 o 
  -8   4  14      127.02      104.37     18.69 o 
  -7   4  14        6.66        6.97     11.98 o 
  -6   4  14        2.39        2.72      7.70 o 
  -5   4  14      131.33      176.63     39.33 o 
  -4   4  14       30.10       32.45     15.32 o 
  -3   4  14       71.33       50.29     11.60 o 
  -2   4  14        2.40       -5.09      8.65 o 
  -1   4  14       39.15       41.15     27.21 o 
   0   4  14        0.45       -5.12     16.97 o 
   1   4  14        8.00       15.17     22.61 o 
   2   4  14        3.98      -17.62     30.53 o 
   3   4  14       12.51       12.13     21.97 o 
 -13   5  14       10.47       25.25     21.58 o 
 -12   5  14        0.81       10.73     18.43 o 
 -11   5  14        3.07       -6.63     17.90 o 
 -10   5  14        6.97       16.37     18.17 o 
  -9   5  14        2.28       -9.88     13.15 o 
  -8   5  14       18.26       12.48     14.14 o 
  -7   5  14        0.00       -2.21     17.79 o 
  -6   5  14       35.94       27.90     15.89 o 
  -5   5  14       94.13      134.31     30.85 o 
  -4   5  14       28.57       12.02      9.17 o 
  -3   5  14       19.97        4.78      9.90 o 
  -2   5  14       38.60       21.66     11.16 o 
  -1   5  14      149.76      157.69     28.14 o 
   0   5  14      114.93      153.07     24.78 o 
   1   5  14        8.80        5.64     20.93 o 
   2   5  14       62.12       57.41     25.99 o 
   3   5  14       11.13       21.91     17.72 o 
 -12   6  14       30.97       22.13     21.51 o 
 -11   6  14       14.32       34.97     20.65 o 
 -10   6  14       13.12       23.00     17.14 o 
  -9   6  14       24.10       14.52     12.62 o 
  -8   6  14        4.86       15.28     12.91 o 
  -7   6  14      194.60      185.62     51.77 o 
  -6   6  14       53.46       72.67     12.65 o 
  -5   6  14        8.62        3.77      9.23 o 
  -4   6  14        0.31       -2.76      8.92 o 
  -3   6  14        5.44       -7.52      9.77 o 
  -2   6  14        3.60        6.10     10.53 o 
  -1   6  14       30.21       18.90     13.80 o 
   0   6  14        0.00       25.40     17.97 o 
   1   6  14        8.21       11.59     18.31 o 
   2   6  14        0.97        6.02     18.88 o 
   3   6  14        0.24       40.25     26.56 o 
 -12   7  14       18.14       14.97     19.61 o 
 -11   7  14        1.77       11.93     15.55 o 
 -10   7  14        0.01        3.91     14.77 o 
  -9   7  14       43.79       32.06     16.15 o 
  -8   7  14       42.65       53.22     29.73 o 
  -7   7  14       32.39       12.22     21.77 o 
  -6   7  14        3.95       -2.98      9.36 o 
  -5   7  14       16.69        7.64      9.56 o 
  -4   7  14        2.39       -2.96     10.01 o 
  -3   7  14        6.92        7.62     11.86 o 
  -2   7  14       27.96       37.40     12.03 o 
  -1   7  14       17.57       20.16     15.04 o 
   0   7  14       77.58      117.00     22.83 o 
   1   7  14        0.16        5.12     17.26 o 
   2   7  14        7.56        9.53     21.05 o 
 -11   8  14       27.04       40.10     20.92 o 
 -10   8  14       26.81       29.96     18.10 o 
  -9   8  14       72.15      101.38     21.98 o 
  -8   8  14       55.76       25.63     26.41 o 
  -7   8  14      190.79      144.90     39.16 o 
  -6   8  14        2.43        4.97     10.81 o 
  -5   8  14        8.18       -5.55      9.06 o 
  -4   8  14       86.84       70.63     27.61 o 
  -3   8  14       58.48       64.50     16.31 o 
  -2   8  14        4.88        8.60     11.08 o 
  -1   8  14        1.16        3.64     12.75 o 
   0   8  14        5.18        3.33     16.06 o 
   1   8  14        4.94       22.01     20.35 o 
 -10   9  14        0.07       -6.61     15.88 o 
  -9   9  14        2.13        6.30     17.53 o 
  -8   9  14       26.94       32.30     14.67 o 
  -7   9  14       33.98        8.68     14.91 o 
  -6   9  14        2.05      -10.89     10.31 o 
  -5   9  14       13.48       -1.94     12.21 o 
  -4   9  14       40.26       10.55     13.71 o 
  -3   9  14       83.09       90.64     25.22 o 
  -2   9  14        4.98       15.84     11.86 o 
  -1   9  14        0.13       -3.46     17.39 o 
   0   9  14        9.43       26.94     21.10 o 
   1   9  14       29.56       57.01     24.74 o 
  -9  10  14        0.01       -0.80     19.91 o 
  -8  10  14       85.43      106.25     21.05 o 
  -7  10  14       30.51       12.32     15.41 o 
  -6  10  14        2.46       -2.21     11.60 o 
  -5  10  14       35.42       22.91     13.65 o 
  -4  10  14        1.05       -3.54     11.39 o 
  -3  10  14       46.13       32.19     12.47 o 
  -2  10  14        8.37       17.75     13.04 o 
  -1  10  14        3.81        6.12     18.77 o 
  -7  11  14        0.39        0.24     16.70 o 
  -6  11  14        2.12       -0.41     12.61 o 
  -5  11  14       12.73       15.01     12.92 o 
  -4  11  14        0.77      -11.57     13.33 o 
  -3  11  14        6.20       16.07     27.06 o 
 -13   1  15      109.77      139.88     30.51 o 
 -12   1  15       16.75       23.85     19.41 o 
 -11   1  15       69.05       75.93     20.86 o 
 -10   1  15        4.21       -5.71     15.76 o 
  -9   1  15        8.30        6.79     16.04 o 
  -8   1  15       20.60       28.92     13.91 o 
  -7   1  15        0.98       15.20     12.86 o 
  -6   1  15        0.51        1.38      8.77 o 
  -5   1  15       68.35       66.94     11.52 o 
  -4   1  15        0.42        1.40      5.50 o 
  -3   1  15        0.18        6.05     11.70 o 
  -2   1  15        0.09        6.46     12.05 o 
  -1   1  15       28.61       27.35     17.39 o 
   0   1  15       20.51       31.38     18.35 o 
   1   1  15        5.69      -14.55     16.74 o 
   2   1  15        7.87      -22.25     22.70 o 
   3   1  15        1.13      -10.35     21.65 o 
 -13   2  15       18.26       28.51     23.66 o 
 -12   2  15       31.94       59.02     30.00 o 
 -11   2  15       56.04       68.12     42.08 o 
 -10   2  15       66.58       49.89     19.44 o 
  -9   2  15       66.52       74.38     21.37 o 
  -8   2  15      463.77      667.35     81.76 o 
  -7   2  15        6.40        7.66     12.52 o 
  -6   2  15      794.59      769.64    239.18 o 
  -5   2  15       25.65       21.27     10.41 o 
  -4   2  15       55.19       62.19     16.19 o 
  -3   2  15       22.34       15.63     10.66 o 
  -2   2  15        0.39        3.73     13.12 o 
  -1   2  15        1.09       12.35     16.19 o 
   0   2  15      138.12      178.51     25.18 o 
   1   2  15        1.75      -10.94     19.58 o 
   2   2  15        0.04      -22.99     18.92 o 
   3   2  15        0.13      -23.15     37.17 o 
 -13   3  15       90.34      149.09     30.72 o 
 -12   3  15       23.41       22.48     20.40 o 
 -11   3  15       33.28       63.83     22.70 o 
 -10   3  15        1.40       15.71     16.25 o 
  -9   3  15        5.54       17.54     16.82 o 
  -8   3  15       10.99       13.46     13.30 o 
  -7   3  15        0.23       -7.14      9.22 o 
  -6   3  15       11.33        2.49     10.48 o 
  -5   3  15       12.09        9.80      9.69 o 
  -4   3  15        3.41        2.07      8.76 o 
  -3   3  15        1.22       11.50     10.46 o 
  -2   3  15        1.22        7.72     14.13 o 
  -1   3  15       30.45       34.31     14.36 o 
   0   3  15       52.14       72.68     21.64 o 
   1   3  15        7.38      -11.40     18.01 o 
   2   3  15        8.27       -4.72     20.31 o 
   3   3  15        0.21      -11.21     23.26 o 
 -13   4  15       18.81       23.37     22.13 o 
 -12   4  15       14.50       14.26     20.09 o 
 -11   4  15       15.84       21.23     16.20 o 
 -10   4  15        3.93       -3.03     14.54 o 
  -9   4  15        1.79       -2.69     14.01 o 
  -8   4  15        0.56       11.69     14.83 o 
  -7   4  15        8.52       14.80     12.73 o 
  -6   4  15      166.22      228.17     33.19 o 
  -5   4  15       12.70        7.58      8.54 o 
  -4   4  15      122.47       80.72     14.60 o 
  -3   4  15        7.23        7.13      8.46 o 
  -2   4  15        2.53        1.49     13.48 o 
  -1   4  15       19.06       15.69     14.82 o 
   0   4  15        6.20       15.33     17.88 o 
   1   4  15        0.02       13.56     18.03 o 
   2   4  15        0.06      -22.94     21.69 o 
 -12   5  15        0.13       16.94     19.74 o 
 -11   5  15        7.19        0.58     19.05 o 
 -10   5  15        4.95      -10.21     15.31 o 
  -9   5  15        1.75        7.79     15.35 o 
  -8   5  15       40.27       41.39     19.11 o 
  -7   5  15       16.43        2.24     11.57 o 
  -6   5  15        0.14       -1.00      8.63 o 
  -5   5  15       70.48       75.52     18.62 o 
  -4   5  15       25.15       12.65     11.41 o 
  -3   5  15        0.79        1.11      7.82 o 
  -2   5  15        4.38        6.79     12.10 o 
  -1   5  15        0.11       19.64     23.63 o 
   0   5  15        0.19        3.45     26.55 o 
   1   5  15        2.90       -2.39     31.06 o 
   2   5  15        7.63      -17.77     21.73 o 
 -12   6  15        2.66       16.41     21.12 o 
 -11   6  15        0.56      -13.95     15.63 o 
 -10   6  15        4.84       26.95     18.61 o 
  -9   6  15      135.74      145.40     26.55 o 
  -8   6  15      270.02      236.22     78.31 o 
  -7   6  15      195.16      158.02     33.05 o 
  -6   6  15        0.46       14.89     10.09 o 
  -5   6  15      106.22       76.65     22.03 o 
  -4   6  15      133.50      158.88     58.14 o 
  -3   6  15       33.54       34.95     10.30 o 
  -2   6  15       14.27       24.71     13.90 o 
  -1   6  15       11.68       11.73     14.85 o 
   0   6  15        7.09       17.05     16.03 o 
   1   6  15        0.33       11.76     17.53 o 
   2   6  15        0.65        7.43     21.26 o 
 -11   7  15        6.15       -9.28     17.26 o 
 -10   7  15        3.40       -4.70     14.42 o 
  -9   7  15        7.23        5.69     14.93 o 
  -8   7  15        7.06       10.09     12.72 o 
  -7   7  15        0.11        4.56     12.22 o 
  -6   7  15       10.83       10.91      9.13 o 
  -5   7  15        0.23       -1.67      8.29 o 
  -4   7  15        5.40        4.23     10.85 o 
  -3   7  15        0.05        1.74     10.48 o 
  -2   7  15        9.03       15.98     13.25 o 
  -1   7  15        1.11       21.96     15.93 o 
   0   7  15       19.85       43.21     18.78 o 
   1   7  15        6.09       23.60     22.99 o 
 -10   8  15       14.93       42.69     18.86 o 
  -9   8  15       28.00       19.16     14.28 o 
  -8   8  15        5.02        2.02     14.21 o 
  -7   8  15       31.41       21.53     12.70 o 
  -6   8  15       33.83       20.14     11.56 o 
  -5   8  15       39.36       16.54     14.87 o 
  -4   8  15       66.53       59.31     25.22 o 
  -3   8  15       54.60       69.05     12.48 o 
  -2   8  15        0.19       16.38     14.51 o 
  -1   8  15        3.78       -0.51     14.42 o 
   0   8  15        0.71       -1.18     16.59 o 
  -9   9  15        0.86        7.02     17.29 o 
  -8   9  15       39.63       41.23     18.58 o 
  -7   9  15       22.27       19.55     14.31 o 
  -6   9  15        0.68       -1.01     11.26 o 
  -5   9  15        8.31       -4.99     11.73 o 
  -4   9  15        0.59       -2.21     11.64 o 
  -3   9  15        0.22        8.60     14.35 o 
  -2   9  15        2.26       10.24     11.93 o 
  -1   9  15        0.01        3.17     22.17 o 
  -8  10  15       56.84      122.89     96.50 o 
  -7  10  15        8.09       18.63     16.33 o 
  -6  10  15       22.63       13.65     14.86 o 
  -5  10  15       16.22        5.00     11.47 o 
  -4  10  15        0.19        3.57     11.50 o 
  -3  10  15        0.20        2.56     15.12 o 
  -2  10  15       28.16       31.17     13.99 o 
 -13   0  16       12.99       17.52     33.45 o 
 -12   0  16        6.30        5.04     24.95 o 
 -11   0  16        4.11      -27.08     22.83 o 
 -10   0  16       19.36       11.95     21.50 o 
  -9   0  16       10.90       26.81     21.24 o 
  -8   0  16       20.35       44.07     21.77 o 
  -7   0  16       29.24       32.92     19.11 o 
  -6   0  16      566.48      504.65     36.90 o 
  -5   0  16     2115.97     1739.86     62.38 o 
  -4   0  16      843.02      693.39     43.80 o 
  -3   0  16        4.60        6.11     13.27 o 
  -2   0  16      106.19      100.08     25.48 o 
  -1   0  16        3.32       18.58     24.16 o 
   0   0  16        0.64       -8.76     26.55 o 
   1   0  16       32.52       -0.27     32.12 o 
   2   0  16        2.39      -46.46     33.45 o 
 -13   1  16        0.19        7.00     25.35 o 
 -12   1  16        1.95        9.45     21.46 o 
 -11   1  16       35.98       56.72     22.47 o 
 -10   1  16       73.67      118.84     25.59 o 
  -9   1  16        2.50        5.10     15.07 o 
  -8   1  16        9.80        6.99     13.33 o 
  -7   1  16       11.14       -1.87      9.11 o 
  -6   1  16       60.51       53.61     12.43 o 
  -5   1  16      258.73      217.39     23.49 o 
  -4   1  16       68.52       65.29     13.23 o 
  -3   1  16        2.40       20.70     11.92 o 
  -2   1  16        0.03        1.91     13.80 o 
  -1   1  16        0.03       -7.58     12.96 o 
   0   1  16        0.31        4.45     15.84 o 
   1   1  16        0.33      -10.15     22.30 o 
   2   1  16        3.18       -4.62     20.44 o 
 -13   2  16        0.30        6.08     20.90 o 
 -12   2  16        1.63        3.32     18.71 o 
 -11   2  16        4.34       12.29     15.44 o 
 -10   2  16        2.18       -1.93     13.21 o 
  -9   2  16        0.87        4.36     15.54 o 
  -8   2  16        8.37        2.57     14.03 o 
  -7   2  16      162.00      171.60     28.14 o 
  -6   2  16       49.38       45.43     16.19 o 
  -5   2  16      672.78      480.39     23.22 o 
  -4   2  16      125.54      138.04     21.77 o 
  -3   2  16       56.95       65.39     13.31 o 
  -2   2  16       47.75       62.87     16.20 o 
  -1   2  16        9.75       11.59     17.64 o 
   0   2  16        0.51        6.29     20.80 o 
   1   2  16        6.50        5.27     17.54 o 
   2   2  16        3.65      -30.62     22.39 o 
 -12   3  16       32.18       34.29     21.22 o 
 -11   3  16       12.33       23.11     19.89 o 
 -10   3  16        0.39       -2.17     16.03 o 
  -9   3  16       22.47       22.40     14.34 o 
  -8   3  16        9.18        7.74     12.57 o 
  -7   3  16      416.31      388.56    100.74 o 
  -6   3  16        7.93       -0.33     10.11 o 
  -5   3  16      105.70       63.34     10.90 o 
  -4   3  16        4.95        1.02     14.87 o 
  -3   3  16        7.45        9.28     11.60 o 
  -2   3  16        0.35       20.77     12.66 o 
  -1   3  16        0.08       11.88     15.07 o 
   0   3  16       12.55        6.57     23.89 o 
   1   3  16        0.07        8.92     21.32 o 
   2   3  16        0.22      -35.09     27.34 o 
 -12   4  16        0.15        3.14     23.49 o 
 -11   4  16       14.12       12.61     23.63 o 
 -10   4  16        0.04       -8.73     13.78 o 
  -9   4  16        2.40       -3.88     12.14 o 
  -8   4  16       83.06       90.69     32.65 o 
  -7   4  16      389.38      352.52    136.71 o 
  -6   4  16      103.30       90.49     25.66 o 
  -5   4  16       48.93       38.08     28.94 o 
  -4   4  16        0.03       -2.92     10.09 o 
  -3   4  16      153.75      165.13     27.21 o 
  -2   4  16        5.85       14.06     13.32 o 
  -1   4  16        0.06        4.38     22.83 o 
   0   4  16        2.96      -24.38     16.26 o 
   1   4  16        0.43        0.55     19.79 o 
 -12   5  16       21.60       35.66     22.83 o 
 -11   5  16       67.45       60.11     22.20 o 
 -10   5  16       13.08       26.49     16.07 o 
  -9   5  16        4.77       -5.08     14.79 o 
  -8   5  16       15.35       17.62     11.47 o 
  -7   5  16      122.80      113.14     38.63 o 
  -6   5  16       14.54        4.94      9.65 o 
  -5   5  16       49.30       36.26     21.64 o 
  -4   5  16       24.63       15.08     23.10 o 
  -3   5  16        0.23       14.81     14.22 o 
  -2   5  16        4.52       15.51     14.99 o 
  -1   5  16        0.17       -2.39     22.56 o 
   0   5  16        0.02       17.26     30.26 o 
   1   5  16        1.51      -14.60     23.89 o 
 -11   6  16        1.22        3.20     14.72 o 
 -10   6  16        0.37       -0.75     14.98 o 
  -9   6  16        2.86        7.44     12.61 o 
  -8   6  16        3.12       -4.34     13.05 o 
  -7   6  16        6.31        6.91     12.70 o 
  -6   6  16        0.86        2.93      8.07 o 
  -5   6  16       55.28       44.03     17.26 o 
  -4   6  16       38.13       43.48     12.73 o 
  -3   6  16       22.43       40.55     16.00 o 
  -2   6  16       14.11       45.50     16.81 o 
  -1   6  16        2.07       13.88     16.95 o 
   0   6  16        0.44       13.21     16.93 o 
 -10   7  16        4.47       -3.03     16.48 o 
  -9   7  16        2.76       20.83     16.88 o 
  -8   7  16        3.11        2.29     15.00 o 
  -7   7  16       19.44       27.64     20.04 o 
  -6   7  16        0.09      -10.80     10.36 o 
  -5   7  16        0.39       -1.83     10.36 o 
  -4   7  16       18.94       10.76     11.22 o 
  -3   7  16        0.66       14.31     25.09 o 
  -2   7  16        0.42       20.18     15.20 o 
  -1   7  16        3.66       33.95     17.19 o 
   0   7  16        5.73       -3.19     28.67 o 
  -9   8  16        0.39       11.72     28.67 o 
  -8   8  16       14.65       34.26     16.60 o 
  -7   8  16       87.08       88.45     25.48 o 
  -6   8  16       79.70       46.46     21.50 o 
  -5   8  16       27.04       16.35     12.28 o 
  -4   8  16        5.36       -6.39     10.11 o 
  -3   8  16        2.72        9.45      9.91 o 
  -2   8  16        0.53       16.09     17.79 o 
  -1   8  16       80.58      113.98     23.46 o 
  -8   9  16        2.81        3.59     14.78 o 
  -7   9  16       13.00       34.61     29.07 o 
  -6   9  16       12.17       18.64     14.09 o 
  -5   9  16        0.69       -0.19     11.90 o 
  -4   9  16        0.21       -2.88     12.43 o 
  -3   9  16        0.00       13.08     14.66 o 
 -12   1  17       10.84       17.05     17.00 o 
 -11   1  17       54.03       68.08     21.47 o 
 -10   1  17       86.11       76.93     20.52 o 
  -9   1  17        4.69       16.99     18.58 o 
  -8   1  17       24.69       36.99     13.83 o 
  -7   1  17       66.17       42.67     13.29 o 
  -6   1  17        3.73       -1.83      7.71 o 
  -5   1  17       16.79       42.47     14.34 o 
  -4   1  17       13.41       33.85     11.45 o 
  -3   1  17        0.04       11.68     10.20 o 
  -2   1  17        4.67       17.80     12.38 o 
  -1   1  17       13.27        6.78     14.73 o 
   0   1  17        0.00      -12.57     21.77 o 
   1   1  17        0.00      -20.28     16.68 o 
 -12   2  17        2.49      -13.63     16.01 o 
 -11   2  17       41.43       41.04     19.51 o 
 -10   2  17       27.26       58.35     18.92 o 
  -9   2  17       12.91       13.19     16.26 o 
  -8   2  17       19.70        1.07     13.45 o 
  -7   2  17       33.83       24.43     14.47 o 
  -6   2  17      139.35      140.48     28.40 o 
  -5   2  17        5.33       16.38     18.85 o 
  -4   2  17       46.98       58.64     12.46 o 
  -3   2  17       46.57       82.95     16.11 o 
  -2   2  17       19.23       45.96     19.78 o 
  -1   2  17       20.79       19.38     19.24 o 
   0   2  17        5.64       12.66     15.95 o 
   1   2  17       19.11       11.79     24.96 o 
 -12   3  17       30.68       40.10     24.41 o 
 -11   3  17      132.12      204.41     31.46 o 
 -10   3  17       39.45       64.68     18.97 o 
  -9   3  17       20.18       20.69     14.07 o 
  -8   3  17       58.75       48.88     15.39 o 
  -7   3  17       49.60       42.32     22.03 o 
  -6   3  17       22.56       24.68     10.73 o 
  -5   3  17        0.00       16.57     18.32 o 
  -4   3  17       38.88       42.15     12.32 o 
  -3   3  17       11.29       25.83     13.94 o 
  -2   3  17        7.46       35.51     16.76 o 
  -1   3  17       15.20       16.05     19.18 o 
   0   3  17        0.05       14.82     17.99 o 
 -11   4  17        1.50       11.71     18.37 o 
 -10   4  17        6.01       13.40     16.71 o 
  -9   4  17        0.04        5.96     13.77 o 
  -8   4  17        0.34        6.36     11.55 o 
  -7   4  17        0.87        2.31      9.75 o 
  -6   4  17        0.14        8.94      9.97 o 
  -5   4  17        2.97       -1.59      9.82 o 
  -4   4  17       21.82       30.79     13.01 o 
  -3   4  17        0.32       -4.51     14.34 o 
  -2   4  17       44.63       74.06     24.69 o 
  -1   4  17        3.68        9.82     25.22 o 
   0   4  17        8.25      -13.05     17.26 o 
 -11   5  17        0.75      -13.58     16.53 o 
 -10   5  17        7.32       16.14     15.95 o 
  -9   5  17       15.69       21.26     13.39 o 
  -8   5  17        0.11        0.99     12.43 o 
  -7   5  17      107.98       70.06     18.05 o 
  -6   5  17       16.27       17.29     10.86 o 
  -5   5  17       55.27       47.09     37.43 o 
  -4   5  17       31.82       43.52     13.95 o 
  -3   5  17        0.77       30.77     18.98 o 
  -2   5  17       10.72       22.28     14.11 o 
  -1   5  17        0.39        1.03     14.92 o 
   0   5  17        0.44       -3.98     29.73 o 
 -10   6  17        3.61       18.35     16.75 o 
  -9   6  17        3.75        5.24     15.32 o 
  -8   6  17        3.70        0.89     11.73 o 
  -7   6  17        8.32        4.82     16.06 o 
  -6   6  17       57.96       36.40     13.14 o 
  -5   6  17       33.35       26.36     14.60 o 
  -4   6  17       11.68       31.18     13.45 o 
  -3   6  17       33.45       44.74     15.48 o 
  -2   6  17       49.99       75.99     38.89 o 
  -1   6  17        0.00       14.13     18.77 o 
  -9   7  17       17.82       26.06     16.43 o 
  -8   7  17       36.07       55.58     22.96 o 
  -7   7  17      124.05       83.89     20.97 o 
  -6   7  17       58.73       45.01     13.38 o 
  -5   7  17        9.22        8.32     10.88 o 
  -4   7  17        6.61       16.74      9.72 o 
  -3   7  17       21.88       37.20     14.99 o 
  -2   7  17       12.28       49.23     17.18 o 
  -8   8  17        0.34       -3.90     15.50 o 
  -7   8  17        7.06       -2.39     13.01 o 
  -6   8  17        1.72       10.66     12.46 o 
  -5   8  17        4.22        3.51     13.01 o 
  -4   8  17       10.07       13.76     14.63 o 
  -3   8  17        2.45       21.50     24.95 o 
 -12   0  18       24.35       64.24     32.65 o 
 -11   0  18        0.00       15.13     24.69 o 
 -10   0  18       21.80       38.23     22.83 o 
  -9   0  18        0.24       -8.23     19.38 o 
  -8   0  18      188.16      221.93     31.32 o 
  -7   0  18        8.54       15.13     15.40 o 
  -5   0  18       25.66       44.33     15.40 o 
  -4   0  18       10.47       36.10     17.52 o 
  -3   0  18       80.64      122.38     26.02 o 
  -2   0  18       39.00       82.03     25.22 o 
  -1   0  18        1.36        9.29     25.22 o 
 -11   1  18        0.01       -5.28     15.31 o 
 -10   1  18        0.25        1.28     14.60 o 
  -9   1  18        7.04       22.03     12.50 o 
  -8   1  18      157.44      180.53     21.34 o 
  -7   1  18       22.32       18.79     10.25 o 
  -5   1  18        8.54       24.97      9.18 o 
  -4   1  18       79.17       89.53     14.35 o 
  -3   1  18      485.29      567.72     31.94 o 
  -2   1  18      122.53      136.88     22.06 o 
  -1   1  18        3.08        4.41     16.52 o 
 -11   2  18        3.81       24.48     23.23 o 
 -10   2  18        0.56        1.95     16.94 o 
  -9   2  18        0.14        3.01     14.47 o 
  -8   2  18        1.28       -5.31     13.80 o 
  -7   2  18        0.31        6.03      9.03 o 
  -6   2  18        0.19       12.75     14.60 o 
  -5   2  18        0.21        2.39     14.07 o 
  -4   2  18        4.46        9.79     10.96 o 
  -3   2  18       19.71       41.98     14.17 o 
  -2   2  18        9.29       19.36     15.03 o 
  -1   2  18        9.31        9.39     22.56 o 
 -11   3  18       13.88       17.96     18.56 o 
 -10   3  18       15.62       35.97     15.55 o 
  -9   3  18        3.06       14.04     12.51 o 
  -8   3  18       21.85       17.50     19.11 o 
  -7   3  18       10.06       -1.61     11.49 o 
  -6   3  18       21.97       12.48     10.88 o 
  -4   3  18       23.53       23.24     12.35 o 
  -3   3  18       63.61       69.74     22.96 o 
  -2   3  18       35.82       46.72     18.72 o 
  -1   3  18        2.07       10.79     18.11 o 
 -11   4  18        0.51       16.80     16.40 o 
 -10   4  18       36.18       76.03     21.30 o 
  -9   4  18       15.93       14.46     17.26 o 
  -8   4  18       21.29       43.04     14.75 o 
  -7   4  18        1.39        6.90     10.35 o 
  -6   4  18        0.04        7.51      9.76 o 
  -4   4  18        2.97       11.95     11.95 o 
  -3   4  18        0.37        6.11     16.99 o 
  -2   4  18        0.09       20.18     17.52 o 
 -10   5  18       25.59       37.40     18.92 o 
  -9   5  18       13.05       25.21     14.81 o 
  -8   5  18        1.37       -3.37     10.67 o 
  -7   5  18        2.04       -2.39     12.21 o 
  -6   5  18       13.04       23.04     14.73 o 
  -5   5  18       62.78       75.39     30.00 o 
  -4   5  18       12.46       41.19     14.78 o 
  -3   5  18        7.33       28.23     13.14 o 
  -2   5  18       40.44       44.51     18.18 o 
  -9   6  18       12.01       23.53     14.53 o 
  -8   6  18       11.32        9.07     14.41 o 
  -7   6  18        6.75        5.31     13.80 o 
  -6   6  18        2.86        3.79     11.13 o 
  -5   6  18        8.79       47.78     27.87 o 
  -4   6  18        0.02       29.45     13.98 o 
  -3   6  18        0.50       24.40     13.84 o 
  -8   7  18       13.56        5.57     16.46 o 
  -7   7  18        1.83       -1.06     14.87 o 
  -6   7  18        4.21        3.41     11.24 o 
  -5   7  18       14.54       23.82     11.88 o 
 -10   1  19        0.18        8.96     15.82 o 
  -9   1  19        2.93       11.69     13.77 o 
  -8   1  19        3.72       19.33     11.72 o 
  -7   1  19        3.86        5.84     10.88 o 
  -6   1  19       22.79       39.55     13.27 o 
  -5   1  19       20.55       35.46     10.46 o 
  -4   1  19       28.24       43.04     13.11 o 
  -3   1  19        1.91       32.54     13.98 o 
  -2   1  19        5.82       28.01     18.23 o 
 -10   2  19       36.40       52.30     23.89 o 
  -9   2  19       55.14       68.06     16.58 o 
  -8   2  19        6.87       10.27     11.16 o 
  -7   2  19       32.68       15.40     12.21 o 
  -6   2  19        1.32       26.81     13.54 o 
  -5   2  19        0.00       30.92      9.31 o 
  -4   2  19        1.76       36.46     13.67 o 
  -3   2  19        0.58       37.97     13.54 o 
 -10   3  19        7.10        0.00     13.98 o 
  -9   3  19       14.25       14.25     13.70 o 
  -8   3  19        6.86        5.18     16.99 o 
  -7   3  19        5.00        8.23     11.41 o 
  -5   3  19       27.68       32.65     11.41 o 
  -4   3  19       23.13       62.92     18.32 o 
  -3   3  19        0.02        8.23     15.93 o 
  -9   4  19        3.54       15.75     12.58 o 
  -8   4  19        0.95        6.37     12.74 o 
  -7   4  19        0.02        7.43     10.88 o 
  -6   4  19        8.48       36.63     26.28 o 
  -5   4  19        0.02       33.45     14.60 o 
  -4   4  19        0.37        9.03     15.66 o 
  -8   5  19        0.03        1.86     11.68 o 
  -7   5  19        0.27       -2.12     11.68 o 
  -6   5  19        0.26       22.03     26.28 o 
  -5   5  19       15.08       34.93     10.79 o 
  -9   0  20       19.69       22.30     19.11 o 
  -6   0  20      122.88      162.73     20.97 o 
  -5   0  20       59.65       53.09     16.99 o 
  -9   1  20        6.05        4.25     17.52 o 
  -8   1  20        0.54        7.96     14.34 o 
  -6   1  20        8.79       30.95      8.20 o 
  -5   1  20        3.15       25.39     12.08 o 
  -8   2  20        6.94       14.87     14.87 o 
  -6   2  20       12.18       35.14      9.18 o 
  -5   2  20        0.72       21.88     21.24 o 
                                                 
